# Supplementary material for: SnRK-PP2C-PYL Gene Families in Citrus sinensis: Genomic Characterization and Regulatory Roles in Carotenoid Metabolism
Source: Metabolites. 2025 Sep 12;15(9):610. doi: 10.3390/metabo15090610 (PMC12471423; doi:10.3390/metabo15090610)
Supplement: Supplementary file 1 [file metabolites-15-00610-s001.zip]

Archive with 8 entries (8 files):
- Supplementary Figure S1. Protein sequences of CsSnRKs and AtSnRKs for phylogenetic analysis.fa
- Supplementary Figure S2. Protein sequences of CsPP2Cs and AtPP2Cs for phylogenetic analysis.fa
- Supplementary Figure S3. Protein sequences of CsPYLs and AtPYLs for phylogenetic analysis.fa
- Supplementary Figure S4. Amino acid sequences derived from predicted ORFs of 222 genes in the turquoise module.fa
- Supplementary Table S1. Primer for qPCR.pdf
- Supplementary Table S2. All genes in turquoise module.xlsx
- Supplementary Table S3. turquoise 222 genes annotation.xlsx
- Supplementary Table S4. Network analysis in Cytoscape.xlsx
