# Supplementary material for: SnRK-PP2C-PYL Gene Families in Citrus sinensis: Genomic Characterization and Regulatory Roles in Carotenoid Metabolism
Source: Metabolites. 2025 Sep 12;15(9):610. doi: 10.3390/metabo15090610 (PMC12471423; doi:10.3390/metabo15090610)
Supplement: Supplementary file 1 [file metabolites-15-00610-s001.zip › Supplementary Figure S2. Protein sequences of CsPP2Cs and AtPP2Cs for phylogenetic analysis.fa]

>AtPP2C1
MGGCISKTSWSNEEPMHRPCLGMGCCGSKMGKRGFSDRMVSLHNLVSIPNRIIGNGKSRSSCIFTQQGRKGINQDAMIVWEDFMSKDVTFCGVFDGHGPHGHLVARKVRDSLPVKLLSLLNSIKSKQNGPIGTRASKSDSLEAEKEESTEEDKLNFLWEEAFLKSFNAMDKELRSHPNLECFCSGCTAVTIIKQGSNLYMGNIGDSRAILGSKDSNDSMIAVQLTVDLKPDLPREAERIKQCKGRVFALQDEPEVSRVWLPFDNAPGLAMARAFGDFCLKDYGVISIPEFSHRVLTDRDQFIVLASDGVWDVLSNEEVVEVVASATSRASAARLVVDSAVREWKLKYPTSKMDDCAVVCLFLDGRMDSETSDNEEQCFSSATNAVESDESQGAEPCLQRNVTVRSLSTDQENNSYGKVIAEADNAEKEKTREGEQNWSGLEGVTRVNSLVQLPRFPGEEPKT*
>AtPP2C2
MSSSVAVCNSPVFSPSSSLFCNKPLNTSPAHETLTLSLSHLNPPVSSTSPSAASPTSPFCLRLLKPPAKLGFGSDSGPGSILKRKRPTTLDIPVAPVGIAAPISNADTPREESRAVEREGDGYSVYCKRGKREAMEDRFSAITNLQGDPKQAIFGVYDGHGGPTAAEFAAKNLCSNILGEIVGGRNESKIEEAVKRGYLATDSEFLKEKNVKGGSCCVTALISDGNLVVANAGDCRAVLSVGGFAEALTSDHRPSRDDERNRIESSGGYVDTFNSVWRIQGSLAVSRGIGDAHLKQWIISEPEINILRINPQHEFLILASDGLWDKVSNQEAVDIARPFCKGTDQKRKPLLACKKLVDLSVSRGSLDDISVMLIQLCHLF*
>AtPP2C3
MADICYEDETSACESRPLWSSRKWRIGVQRFRMSPSEMNPTASTTEEEDKSEGIYNKRNKQEEYDFMNCASSSPSQSSPEEESVSLEDSDVSISDGNSSVNDVAVIPSKKTVKETDLRPRYGVASVCGRRRDMEDAVALHPSFVRKQTEFSRTRWHYFGVYDGHGCSHVAARCKERLHELVQEEALSDKKEEWKKMMERSFTRMDKEVVRWGETVMSANCRCELQTPDCDAVGSTAVVSVITPEKIIVANCGDSRAVLCRNGKAVPLSTDHKPDRPDELDRIQEAGGRVIYWDGARVLGVLAMSRAIGDNYLKPYVTSEPEVTVTDRTEEDEFLILATDGLWDVVTNEAACTMVRMCLNRKSGRGRRRGETQTPGRRSEEEGKEEEEKVVGSRKNGKRGEITDKACTEASVLLTKLALAKHSSDNVSVVVIDLRRRRKRHVA*
>AtPP2C4
MGNGVTKLSICFTGGGGERLRPKDISVLLPDPLDEGLGHSFCYVRPDPTLISSSKVHSEEDTTTTTFRTISGASVSANTATPLSTSLYDPYGHIDRAAAFESTTSFSSIPLQPIPKSSGPIVLGSGPIERGFLSGPIERGFMSGPLDRVGLFSGPLDKPNSDHHHQFQRSFSHGLALRVGSRKRSLVRILRRAISKTMSRGQNSIVAPIKSVKDSDNWGIRSEKSRNLHNENLTVNSLNFSSEVSLDDDVSLENQNLQWAQGKAGEDRVHVVVSEEHGWLFVGIYDGFNGPDAPDYLLSHLYPVVHRELKGLLWDDSNVESKSQDLERSNGDESCSNQEKDETCERWWRCEWDRESQDLDRRLKEQISRRSGSDRLTNHSEVLEALSQALRKTEEAYLDTADKMLDENPELALMGSCVLVMLMKGEDIYVMNVGDSRAVLGQKSEPDYWLAKIRQDLERINEETMMNDLEGCEGDQSSLVPNLSAFQLTVDHSTNIEEEVERIRNEHPDDVTAVTNERVKGSLKVTRAFGAGFLKQPKWNNALLEMFQIDYVGKSPYINCLPSLYHHRLGSKDRFLILSSDGLYQYFTNEEAVSEVELFITLQPEGDPAQHLVQELLFRAAKKAGMDFHELLEIPQGERRRYHDDVSIVVISLEGRMWKSCV*
>AtPP2C5
MSVSKASRTQHSLVPLATLIGRELRSEKVEKPFVKYGQAALAKKGEDYFLIKTDCERVPGDPSSAFSVFGIFDGHNGNSAAIYTKEHLLENVVSAIPQGASRDEWLQALPRALVAGFVKTDIEFQQKGETSGTTVTFVIIDGWTITVASVGDSRCILDTQGGVVSLLTVDHRLEENVEERERITASGGEVGRLNVFGGNEVGPLRCWPGGLCLSRSIGDTDVGEFIVPIPHVKQVKLPDAGGRLIIASDGIWDILSSDVAAKACRGLSADLAAKLVVKEALRTKGLKDDTTCVVVDIVPSGHLSLAPAPMKKQNPFTSFLSRKNHMDTNNKNGNKLSAVGVVEELFEEGSAVLADRLGKDLLSNTETGLLKCAVCQIDESPSEDLSSNGGSIISSASKRWEGPFLCTICKKKKDAMEGKRPSKGSVTT*
>AtPP2C6
MGLCHSKIDKTTRKETGATSTATTTVERQSSGRLRRPRDLYSGGEISEIQQVVGRLVGNGSSEIACLYTQQGKKGTNQDAMLVWENFCSRSDTVLCGVFDGHGPFGHMVSKRVRDMLPFTLSTQLKTTSGTEQSSSKNGLNSAPTCVDEEQWCELQLCEKDEKLFPEMYLPLKRALLKTCQQMDKELKMHPTINCFCSGTTSVTVIKQGKDLVVGNIGDSRAVLATRDQDNALVAVQLTIDLKPDLPSESARIHRCKGRVFALQDEPEVARVWLPNSDSPGLAMARAFGDFCLKDYGLISVPDINYHRLTERDQYIILATDGVWDVLSNKEAVDIVASAPSRDTAARAVVDTAVRAWRLKYPTSKNDDCAVVCLFLEDTSAGGTVEVSETVNHSHEESTESVTITSSKDADKKEEASTETNETVPVWEIKEEKTPESCRIESKKTTLAECISVKDDEEWSALEGLTRVNSLLSIPRFFSGELRSSSWRKWL*
>AtPP2C7
MEEISPAVALTLGLANTMCDSGISSTFDISELENVTDAADMLCNQKRQRYSNGVVDCIMGSVSEEKTLSEVRSLSSDFSVTVQESEEDEPLVSDATIISEGLIVVDARSEISLPDTVETDNGRVLATAIILNETTIEQVPTAEVLIASLNHDVNMEVATSEVVIRLPEENPNVARGSRSVYELECIPLWGTISICGGRSEMEDAVRALPHFLKIPIKMLMGDHEGMSPSLPYLTSHFFGVYDGHGGAQVADYCHDRIHSALAEEIERIKEELCRRNTGEGRQVQWEKVFVDCYLKVDDEVKGKINRPVVGSSDRMVLEAVSPETVGSTAVVALVCSSHIIVSNCGDSRAVLLRGKDSMPLSVDHKPDREDEYARIEKAGGKVIQWQGARVSGVLAMSRSIGDQYLEPFVIPDPEVTFMPRAREDECLILASDGLWDVMSNQEACDFARRRILAWHKKNGALPLAERGVGEDQACQAAAEYLSKLAIQMGSKDNISIIVIDLKAQRKFKTRS*
>AtPP2C8
MLEKESDLTAMEKPNNKHAADSFSSEDLVSPVKKAKKSEEVSGGGEAVAAVGNREAEEDKPSFVSEEKKEFLVEADVAEDKGARHTMEDVWVVLPDASLDFPGTLRCAHFAIYDGHGGRLAAEFAKKHLHLNVLSAGLPRELLDVKVAKKAILEGFRKTDELLLQKSVSGGWQDGATAVCVWILDQKVFVANIGDAKAVLARSSTTNELGNHTEAGNPLKAIVLTREHKAIYPQERSRIQKSGGVISSNGRLQGRLEVSRAFGDRHFKKFGVSATPDIHAFELTERENFMILGCDGLWEVFGPSDAVGFVQKLLKEGLHVSTVSRRLVKEAVKERRCKDNCTAIVIVFKRV*
>AtPP2C9
MGKFCCFTSASEVVGGQSSSRSGKGRSDEGMIKYGFSLVKGKANHPMEDYHVANFINIQDHELGLFAIYDGHMGDSVPAYLQKRLFSNILKEGEFWVDPRRSIAKAYEKTDQAILSNSSDLGRGGSTAVTAILINGRKLWIANVGDSRAVLSHGGAITQMSTDHEPRTERSSIEDRGGFVSNLPGDVPRVNGQLAVSRAFGDKGLKTHLSSEPDIKEATVDSQTDVLLLASDGIWKVMTNEEAMEIARRVKDPQKAAKELTAEALRRESKDDISCVVVRFR*
>AtPP2C10
MAKLCCFGSSDYDLVVGRASTSSGKGRNNDGEIKFGYSLVKGKANHPMEDYHVSKFVKIDGNELGLFAIYDGHLGERVPAYLQKHLFSNILKEEQFRYDPQRSIIAAYEKTDQAILSHSSDLGRGGSTAVTAILMNGRRLWVANVGDSRAVLSQGGQAIQMTIDHEPHTERLSIEGKGGFVSNMPGDVPRVNGQLAVSRAFGDKSLKTHLRSDPDVKDSSIDDHTDVLVLASDGLWKVMANQEAIDIARRIKDPLKAAKELTTEALRRDSKDDISCIVVRLR*
>AtPP2C11
MKKTRNVASSPIECVHLQTKPTTTLVRSFFFFLFNSQTISSFIIFYLFLCSFFWFCQSPNLTNPSPPPLSVAPLRGDANSPPPESSSSPATKSSLMISSRDPNALFSGGGISFLAGVRTVKFSYGYSSLKGKRATMEDYFETRISDVNGQMVAFFGVFDGHGGARTAEYLKNNLFKNLVSHDDFISDTKKAIVEVFKQTDEEYLIEEAGQPKNAGSTAATAFLIGDKLIVANVGDSRVVASRNGSAVPLSDDHKPDRSDERQRIEDAGGFIIWAGTWRVGGILAVSRAFGDKQLKPYVIAEPEIQEEDISTLEFIVVASDGLWNVLSNKDAVAIVRDISDAETAARKLVQEGYARGSCDNITCIVVRFEVS*
>AtPP2C12
MSTKGEHHTVPLSVLLKRESANEKIDNPELIHGQHNQSKKGEDFTLVKTECQRVMGDGVTTFSVFGLFDGHNGSAAAIYTKENLLNNVLAAIPSDLNRDEWVAALPRALVAGFVKTDKDFQERARTSGTTVTFVIVEGWVVSVASVGDSRCILEPAEGGVYYLSADHRLEINEEERDRVTASGGEVGRLNTGGGTEIGPLRCWPGGLCLSRSIGDLDVGEYIVPVPYVKQVKLSSAGGRLIISSDGVWDAISAEEALDCCRGLPPESSAEHIVKEAVGKKGIRDDTTCIVVDILPLEKPAASVPPPKKQGKGMLKSMFKRKTSDSSSNIEKEYAEPDVVEELFEEGSAMLSERLDTKYPLCNMFKLFMCAVCQVEVKPGEGVSIHAGSDNCRKLRPWDGPFLCASCQDKKDAMEGKRSSGDRHSSESD*
>AtPP2C13
MILSQTMVAEAEIRVLDVKCHISAPKDQKNFQIDEVRVSESVRAEISGSAETPRFGSGMSCVTTTIGESASDFIPTIRSGSFADIRSRETMEDEHICIDDLSAHLGSYNFSVPSAFYGVFDGHGGPEAAIFMKENLTRLFFQDAVFPEMPSIVDAFFLEELENSHRKAFALADLAMADETIVSGSCGTTALTALIIGRHLLVANAGDCRAVLCRRGVAVDMSFDHRSTYEPERRRIEDLGGYFEDGYLNGVLAVTRAIGDWELKNPFTDSSSPLISDPEIGQIILTEDDEFLILACDGIWDVLSSQNAVSNVRQGLRRHGDPRQCAMELGKEAARLQSSDNMTVIVICFSSVPSSPKQPQRRRLRFCVSDEARARLQAMLAGE*
>AtPP2C14
MTNKLRSEETITSLSSFMASTLSIASPSPCSIPLSVTKVSPLKRKRPTHLNIPDLNPQQPISTDYFRFREGDAKVSPLKRKRPAHLNIPDLNPQQPIRTDYFSFTDFAHQNGTVSFGGNGFGVVSRNGKKKFMEDTHRIVPCLVGNSKKSFFGVYDGHGGAKAAEFVAENLHKYVVEMMENCKGKEEKVEAFKAAFLRTDRDFLEKGVVSGACCVTAVIQDQEMIVSNLGDCRAVLCRAGVAEALTDDHKPGRDDEKERIESQGGYVDNHQGAWRVQGILAVSRSIGDAHLKKWVVAEPETRVLELEQDMEFLVLASDGLWDVVSNQEAVYTVLHVLAQRKTPKESEEENLVQGFVNMSPSSKLRRASLVKSPRCAKSQSYYYNSENESPSLNREIGSSPSKSPITPWKSLWAKAACKELANLAAKRGSMDDITVVIIDLNHYKG*
>AtPP2C15
MASREGKRRNHNHDDEKLVPLAALISRETKAAKMEKPIVRFGQAAQSRKGEDYVLIKTDSLRVPSNSSTAFSVFAVFDGHNGKAAAVYTRENLLNHVISALPSGLSRDEWLHALPRALVSGFVKTDKEFQSRGETSGTTATFVIVDGWTVTVACVGDSRCILDTKGGSVSNLTVDHRLEDNTEERERVTASGGEVGRLSIVGGVEIGPLRCWPGGLCLSRSIGDMDVGEFIVPVPFVKQVKLSNLGGRLIIASDGIWDALSSEVAAKTCRGLSAELAARQVVKEALRRRGLKDDTTCIVVDIIPPENFQEPPPSPPKKHNNFFKSLLFRKKSNSSNKLSKKLSTVGIVEELFEEGSAMLAERLGSGDCSKESTTGGGIFTCAICQLDLAPSEGISVHAGSIFSTSLKPWQGPFLCTDCRDKKDAMEGKRPSGVKVI*
>AtPP2C16
MEEMTPAVAMTLSLAANTMCESSPVEITQLKNVTDAADLLSDSENQSFCNGGTECTMEDVSELEEVGEQDLLKTLSDTRSGSSNVFDEDDVLSVVEDNSAVISEGLLVVDAGSELSLSNTAMEIDNGRVLATAIIVGESSIEQVPTAEVLIAGVNQDTNTSEVVIRLPDENSNHLVKGRSVYELDCIPLWGTVSIQGNRSEMEDAFAVSPHFLKLPIKMLMGDHEGMSPSLTHLTGHFFGVYDGHGGHKVADYCRDRLHFALAEEIERIKDELCKRNTGEGRQVQWDKVFTSCFLTVDGEIEGKIGRAVVGSSDKVLEAVASETVGSTAVVALVCSSHIVVSNCGDSRAVLFRGKEAMPLSVDHKPDREDEYARIENAGGKVIQWQGARVFGVLAMSRSIGDRYLKPYVIPEPEVTFMPRSREDECLILASDGLWDVMNNQEVCEIARRRILMWHKKNGAPPLAERGKGIDPACQAAADYLSMLALQKGSKDNISIIVIDLKAQRKFKTRT*
>AtPP2C17
MPKICCSRSATQVVVAQKSNSGKGRNGEGGIKYGFSLIKGKSNHSMEDYHVAKFTNFNGNELGLFAIFDGHKGDHVAAYLQKHLFSNILKDGEFLVDPRRAIAKAYENTDQKILADNRTDLESGGSTAVTAILINGKALWIANVGDSRAIVSSRGKAKQMSVDHDPDDDTERSMIESKGGFVTNRPGDVPRVNGLLAVSRVFGDKNLKAYLNSEPEIKDVTIDSHTDFLILASDGISKVMSNQEAVDVAKKLKDPKEAARQVVAEALKRNSKDDISCIVVRFR*
>AtPP2C18
MGLCYSVDRTTGKEPGEASSTATTAETVEERSGSGRWRRPRDLKGGGDIEGIPQVLGRLVSNGSSKIACLYTQQGKKGTNQDAMLVFENFCSRDDTVFCGVFDGHGPFGHMVAKKVRDTLPFTLLTQLKMTSESDQSSLVGANGFQIKCTEEEEVQTTESEQVQKTESVTTMDEQWCELNPNVNNDELPEMYLPLKHAMLKSCQQIDKELKMHPTIDCFCSGTTSVTLIKQGEDLVVGNIGDSRAVLATRDEDNALLAVQLTIDLKPDLPGESARIQKCKGRVFALQDEPEVARVWLPNSDSPGLAMARAFGDFCLKDYGLISVPDINYRRLTERDQFIILASDGVWDVLSNKEAVDIVASAPSRSTAARALVDTAVRSWRIKYPTSKNDDCTVVCLFLQDSSVAMEVSTNVKKDSPKEESIESVTNSTSKEEDEIVPVKDEKIPESCGIESKMMTMTLAECISVAQDDEEWSALEGLTRVNSLLSIPRFLSGELRSTSWRKWL*
>AtPP2C19
MGCAYSKTCIGQICATKENSIRQTHQQAPSRGGTRATAAAAAVEEDNPVFNFSSDAVDDVDNDEIHQLGLSRDQEWGITRLSRVSSQFLPPDGSRVVKVPSCNYELRCSFLSQRGYYPDALDKANQDSFAIHTPFGSNSDDHFFGVFDGHGEFGAQCSQFVKRRLCENLLRHGRFRVDPAEACNSAFLTTNSQLHADLVDDSMSGTTAITVMVRGRTIYVANAGDSRAVLAEKRDGDLVAVDLSIDQTPFRPDELERVKLCGARVLTLDQIEGLKNPDVQCWGTEEDDDGDPPRLWVPNGMYPGTAFTRSIGDSIAETIGVVANPEIAVVELTPDNPFFVVASDGVFEFISSQTVVDMVAKHKDPRDACAAIVAESYRLWLQYETRTDDITIIVVHIDGLKDDAPRQLSSTGTQLQPPIPQVVELTGSESPSTFGWNSKNQRVRHDLSRARIRAIENSLENGHAWVPPSPAHRKTWEEEAHIERVLRDHFLFRKLTDSQCQVLLDCMQRLEANPGDIVVKQGGEGDCFYVVGSGEFEVLATQDGKNGEVPRILQRYTAEKQSSFGELALMHNKPLQASVRAVDHGTLWALKREDFRGILMSEFSNLASLKLLRSVDLLSRLTILQLSHVAESLSEACFSDGQTIVTKDQKLQGLYVIQKGRVKISFCTEVLESQNVSSLTTGITNEYDNLEIGTEVSIEKHEGSYFGEWALLGELKDSLSVVAVGEVVCVVLTKENFESAVGPLTNISDDGPKTRHSSFELSKESAKVTDTTALAKATLADLEWTTCLSTTDCSEIGLVHLKDKENLLSLKRFSKQKVKKLGKEAQVLKERNLMKNVIKPSAIVPEILCTCVDQTFAAILLNTTLACPISSLLHSPLDESSVRFITGSLVSAIEDIHKNEILFRGSSPELLMLDQSGYLQIVDFRFAKKLSGERTFTICGNADYLAPEIVQGKGHGYAADWWALGVLIYYMLEGEMPFGSWRESELDTFQKIAKGQLTFPRVLSSEAEDLITKLLEVDENLRFGSQGGPESIKKHPWFNGLKWEAISNREFQVPQEIISRIHHHLENDNVLPLETSKSLDTTEDQDAQNWLEEW*
>AtPP2C20
MAGREILHKMKVGLCGSDTGRGKTKVWKNIAHGYDFVKGKAGHPMEDYVVSEFKKVDGHDLGLFAIFDGHLGHDVAKYLQTNLFDNILKEKDFWTDTKNAIRNAYISTDAVILEQSLKLGKGGSTAVTGILIDGKTLVIANVGDSRAVMSKNGVASQLSVDHEPSKEQKEIESRGGFVSNIPGDVPRVDGQLAVARAFGDKSLKIHLSSDPDIRDENIDHETEFILFASDGVWKVMSNQEAVDLIKSIKDPQAAAKELIEEAVSKQSTDDISCIVVRFQ*
>AtPP2C21
MGTYLSSPKTEKLSEDGENDKLRFGLSSMQGWRATMEDAHAAILDLDDKTSFFGVYDGHGGKVVAKFCAKYLHQQVISNEAYKTGDVETSLRRAFFRMDDMMQGQRGWRELAVLGDKMNKFSGMIEGFIWSPRSGDTNNQPDSWPLEDGPHSDFTGPTSGCTACVALIKDKKLFVANAGDSRCVISRKSQAYNLSKDHKPDLEVEKERILKAGGFIHAGRINGSLNLTRAIGDMEFKQNKFLPSEKQMVTADPDINTIDLCDDDDFLVVACDGIWDCMSSQELVDFIHEQLKSETKLSTVCEKVVDRCLAPDTATGEGCDNMTIILVQFKKPNPSETEPEDSKPEPSEDEPSSSS*
>AtPP2C22
MEETRGISDPENGSSSYGGKPPNPLSFSSSSAAAAVYRQTFDGERSLAPCNKRSLVRHSSLVKTMVSDISVENEFTIEKNKSEFVPATRSGAWSDIGSRSSMEDAYLCVDNFMDSFGLLNSEAGPSAFYGVFDGHGGKHAAEFACHHIPRYIVEDQEFPSEINKVLSSAFLQTDTAFLEACSLDGSLASGTTALAAILFGRSLVVANAGDCRAVLSRQGKAIEMSRDHKPMSSKERRRIEASGGHVFDGYLNGQLNVARALGDFHMEGMKKKKDGSDCGPLIAEPELMTTKLTEEDEFLIIGCDGVWDVFMSQNAVDFARRRLQEHNDPVMCSKELVEEALKRKSADNVTAVVVCLQPQPPPNLVAPRLRVHRSFSAEGLKDLQSYLDGLGN*
>AtPP2C23
MGNGIGKLSKCLTGGAGRNKKPELSILEPDPLDEGLGHSFCYVRPDPTRVSSSKVHSEEETTTFRTISGASVSANTATPLSTSLYDPYGHIDRAAAFESTTSFSSIPLQPIPRSSGPIVPGSGPLERGFLSGPIERGFMSGPLDGSSGPIDGKTGSDQFQRSFSHGLANLRVGSRKGSLVRVLRRAISKTITRGQNSIVAPIKPVKEPDWVFGSDKTRIHQIENNLTVNSLNFSSEGSLLDDDVSLESQNLQWAQGKAGEDRVHVVVSEEHGWLFVGIYDGFNGPDAPDYLLSHLYPAVHRELKGLLWDDPKTDAKSSDEADVENRDSSSEKKSKNWEESQRRWRCEWDRDLDRLLKDRSNGLDLDPDPNSSDVLKALSQALRKTEEAYLENADMMLDENPELALMGSCVLVMLMKGEDVYLMNVGDSRAVLGQKAESDYWIGKIKQDLERINEETMNDFDGCGDGEGASLVPTLSAFQLTVDHSTNVEEEVNRIRKEHPDDASAVSNERVKGSLKVTRAFGAGFLKQPKWNNALLEMFQIDYKGTSPYINCLPSLYHHRLGSKDQFLILSSDGLYQYFTNEEAVSEVELFITLQPEGDPAQHLVQELLFRAAKKAGMDFHELLEIPQGERRRYHDDVSIVVISLEGRMWKSCV*
>AtPP2C24
MAEICYEVVTDACPSSVYESTPAHSRRRPRFQTVMHEDWEKNCKRSKQEALATRYSSIPRSSREDFSDQNVDVSSPRYGVSSVCGRRREMEDAVAIHPSFSSPKNSEFPQHYFGVYDGHGCSHVAARCRERLHKLVQEELSSDMEDEEEWKTTMERSFTRMDKEVVSWGDSVVTANCKCDLQTPACDSVGSTAVVSVITPDKIVVANCGDSRAVLCRNGKPVPLSTDHKPDRPDELDRIEGAGGRVIYWDCPRVLGVLAMSRAIGDNYLKPYVSCEPEVTITDRRDDDCLILASDGLWDVVSNETACSVARMCLRGGGRRQDNEDPAISDKACTEASVLLTKLALARNSSDNVSVVVIDLRR*
>AtPP2C25
MSCSVAVCNSPVFSPSSSLFCNKSSILSSPQESLSLTLSHRKPQTSSPSSPSTTVSSPKSPFRLRFQKPPSGFAPGPLSFGSESVSASSPPGGVLKRKRPTRLDIPIGVAGFVAPISSSAAVAATPREECREVEREGDGYSVYCKRGRREAMEDRFSAITNLHGDRKQAIFGVYDGHGGVKAAEFAAKNLDKNIVEEVVGKRDESEIAEAVKHGYLATDASFLKEEDVKGGSCCVTALVNEGNLVVSNAGDCRAVMSVGGVAKALSSDHRPSRDDERKRIETTGGYVDTFHGVWRIQGSLAVSRGIGDAQLKKWVIAEPETKISRIEHDHEFLILASDGLWDKVSNQEAVDIARPLCLGTEKPLLLAACKKLVDLSASRGSSDDISVMLIPLRQFI*
>AtPP2C26
MAIPVTRMMVPHAIPSLRLSHPNPSRVDFLCRCAPSEIQPLRPELSLSVGIHAIPHPDKVEKGGEDAFFVSSYRGGVMAVADGVSGWAEQDVDPSLFSKELMANASRLVDDQEVRYDPGFLIDKAHTATTSRGSATIILAMLEEVGILKIGNVGDCGLKLLREGQIIFATAPQEHYFDCPYQLSSEGSAQTYLDASFSIVEVQKGDVIVMGSDGLFDNVFDHEIVSIVTKHTDVAESSRLLAEVASSHSRDTEFESPYALEARAKGFDVPLWKKVLGKKLTGGKLDDVTVIVAKVVSS*
>AtPP2C27
MSMDFSPLLTVLEGDFNKDNTSSATEIDTLENLDDTRQISKGKPPRHLTSSATRLQLAANADVDVCNLVMKSLDDKSEFLPVYRSGSCAEQGAKQFMEDEHICIDDLVNHLGAAIQCSSLGAFYGVFDGHGGTDAAHFVRKNILRFIVEDSSFPLCVKKAIKSAFLKADYEFADDSSLDISSGTTALTAFIFGRRLIIANAGDCRAVLGRRGRAIELSKDHKPNCTAEKVRIEKLGGVVYDGYLNGQLSVARAIGDWHMKGPKGSACPLSPEPELQETDLSEDDEFLIMGCDGLWDVMSSQCAVTIARKELMIHNDPERCSRELVREALKRNTCDNLTVIVVCFSPDPPQRIEIRMQSRVRRSISAEGLNLLKGVLDGYP*
>AtPP2C28
MKKTIKNSTHRPEDILVHAIKKRRSASGDVKNAVKLKEGEDYLRVEEEIPHDDNVVVIDDGCDHDHDVDDNDDDEEENGRYCRREFDHGYHLVKGQMGHGMEDFIVADTKTVKGHNLGLYAIFDGHSGSDVADYLQNHLFDNILSQPDFWRNPKKAIKRAYKSTDDYILQNVVGPRGGSTAVTAIVIDGKKIVVANVGDSRAILCRESDVVKQITVDHEPDKERDLVKSKGGFVSQKPGNVPRVDGQLAMTRAFGDGGLKEHISVIPNIEIAEIHDDTKFLILASDGLWKVMSNDEVWDQIKKRGNAEEAAKMLIDKALARGSKDDISCVVVSFLQWID*
>AtPP2C29
MGSGFSSLLPCFNQGHRNRRRHSSAANPSHSDLIDSFREPLDETLGHSYCYVPSSSNRFISPFPSDRFVSPTASFRLSPPHEPGRIRGSGSSEQLHTGFRAISGASVSANTSNSKTVLQLEDIYDDATESSFGGGVRRSVVNANGFEGTSSFSALPLQPGPDRSGLFMSGPIERGATSGPLDPPAGEISRSNSAGVHFSAPLGGVYSKKRRKKKKKSLSWHPIFGGEKKQRPWVLPVSNFVVGAKKENIVRPDVEAMAASSGENDLQWALGKAGEDRVQLAVFEKQGWLFAGIYDGFNGPDAPEFLMANLYRAVHSELQGLFWELEEEDDNPTDISTRELEQQGEFEDHVNEMASSSCPATEKEEEEMGKRLTSSLEVVEVKERKRLWELLAEAQAEDALDLSGSDRFAFSVDDAIGAGNAVSVGSKRWLLLSKLKQGLSKQGISGRKLFPWKSGVEENETEEVDNVGVEEGVDKRRKRRKAGTVDHELVLKAMSNGLEATEQAFLEMTDKVLETNPELALMGSCLLVALMRDDDVYIMNIGDSRALVAQYQVEETGESVETAERVEERRNDLDRDDGNKEPLVVDSSDSTVNNEAPLPQTKLVALQLTTDHSTSIEDEVTRIKNEHPDDNHCIVNDRVKGRLKVTRAFGAGFLKQPKLNDALLEMFRNEYIGTDPYISCTPSLRHYRLTENDQFMVLSSDGLYQYLSNVEVVSLAMEKFPDGDPAQHVIQELLVRAAKKAGMDFHELLDIPQGDRRKYHDDCTVLVIALGGSRIWKSSGKYL*
>AtPP2C30
MQLSKNPIKQTRNREKNYTDDFTMKRSVIMAPESPVFFPPPLVFSPTSVKTPLSSPRSSPPKLTMVACPPRKPKETKTTGSDSETVLKRKRPPMLDLTAAPTVASWCSTTRETAEKGAEVVEAEEDGYYSVYCKRGRRGPMEDRYFAAVDRNDDGGYKNAFFGVFDGHGGSKAAEFAAMNLGNNIEAAMASARSGEDGCSMESAIREGYIKTDEDFLKEGSRGGACCVTALISKGELAVSNAGDCRAVMSRGGTAEALTSDHNPSQANELKRIEALGGYVDCCNGVWRIQGTLAVSRGIGDRYLKEWVIAEPETRTLRIKPEFEFLILASDGLWDKVTNQEAVDVVRPYCVGVENPMTLSACKKLAELSVKRGSLDDISLIIIQLQNFLP*
>AtPP2C31
MVMEIVKPNTCIRGCCTSESIPLHLPSSSFTLLSPIAKGSESVVYEAILDGRRVAAKKPILSTSDDLDKFHRNLQLSCNLNHPGVAKLLAAHAKPPNYMFFFDFYESGTLAEKLHVEEWSPSIDQVLLITLHLAKALQYLHNNGIVHRDVKPANVLLDEKFFPYLADFGLAEYKKNLREVNLQNWRSSGKPTGGFHKKNMVGTLIYMAPEILRKDMYTEKADIYSFGILINELLTGVVPYTDRRAEAQAHTVLEMNYTEQQLTVAIVSSGLRPALAEIGLHLPKSLLSLIQNCWESDPSKRPSSDNVVLELESIWEQVRGKQQGHLLEKTSNSQSDTDGADIIKNSGDYRDTVNWFSQGECLSKKSSVSTVFDVKLWSSSTDEPSRYVPVISCGSFATCGRRESMEDTHFIIPHMCNEESIHLFAIFDGHRGAAAAEFSAQVLPGLVQSLCSTSAGEALSQAFVRTDLAFRQELDSHRQSKRVSQKDWHPGCTAIASLLVENKLFVANVGDSRAILCRAGHPFALSKAHLATCIDERNRVIGEGGRIEWLVDTWRVAPAGLQVTRSIGDDDLKPAVTAEPEISETILSADDEFLVMASDGLWDVMNDEEVIGIIRDTVKEPSMCSKRLATEAAARGSGDNITVIVVFLRPVSTAERIY*
>AtPP2C32
MGNGTSRVVGCFVPSNDKNGVDLEFLEPLDEGLGHSFCYVRPSIFESPDITPSNSERFTIDSSTIDSETLTGSFRNDIVDDPSFLNRHNSKGLAETTFKAISGASVSANVSTARTGNQMALCSSDVLEPAASFESTSSFASIPLQPLPRGGSGPLNGFMSGPLERGFASGPLDRNNGFMSGPIEKGVMSGPLDVSDRSNFSAPLSFRRKKPRFQRFMRSVSGPMKSTLARTFSRRSGGLSWMHRFFLHPETRVSWAVGKDGKLHGEDPESCLESNRNLQWAHGKAGEDRVHVVLSEEQGWLFIGIYDGFSGPDAPDFVMSHLYKAIDKELEGLLWDYEEPSEDNQLQPDQEPPTEENMCDPESISEQHSKSVVAESEEVMIDDISSLGNTDTQIADGPPGDSAGPGKKSMRLYELLQLEQWEGEEIGLKRYGGNVALNNMTNQVENPSTSGGGAGNDPCTTDRSALDGIPNSGQRHGTKKSQISSKIRRMYQKQKSLRKKLFPWSYDWHREEGICVEEKIVESSGPIRRRWSGTVDHDAVLRAMARALESTEEAYMDMVEKSLDINPELALMGSCVLVMLMKDQDVYVMNVGDSRAILAQERLHDRHSNPGFGNDEGIGHKSRSRESLVRIELDRISEESPIHNQATPISVSNKNRDVTSYRLKMRAVQLSSDHSTSVEEEIWRIRSEHPEDDQSILKDRVKGQLKVTRAFGAGFLKKPNFNEALLEMFQVEYIGTDPYITCEPCTVHHRLTSSDRFMVLSSDGLYEYFSNEEVVAHVTWFIENVPEGDPAQYLIAELLSRAATKNGMEFHDLLDIPQGDRRKYHDDVSVMVVSLEGRIWRSSGQYYPERKQKFNR*
>AtPP2C33
MGSCLSAESRSPRPGSPCSPAFSVRKRKNSKKRPGSRNSSFDYRREEPLNQVPGRMFLNGSTEVACIYTQQGKKGPNQDAMVVWENFGSRTDTIFCGVFDGHGPYGHMVAKRVRDNLPLKLSAYWEAKVPVEGVLKAITTDTVNNVTNINNPEDAAAAAAFVTAEEEPRTSADMEEENTETQPELFQTLKESFLKAFKVMDRELKFHGSVDCFCSGTTAVTLIKQGQYLVVGNVGDSRAVMGTRDSENTLVAVQLTVDLKPNLPAEAERIRKCRGRVFALRDEPEVCRVWLPNCDSPGLAMARAFGDFCLKDFGLISVPDVSFRQLTEKDEFIVLATDGIWDVLSNEDVVAIVASAPSRSSAARALVESAVRAWRYKYPTSKVDDCAAVCLYLDSSNTNAISTASSISKLEDGEEEELKATTEDDDASGPSGLGRSSTVRSGKEIALDESETEKLIKEADNLDSEPGTEYSALEGVARVNTLLNLPRFVPGK*
>AtPP2C34
MGHFSSMFNGIARSFSIKKAKNINSSKSYAKEATDEMAREAKKKELILRSSGCINADGSNNLASVFSRRGEKGVNQDCAIVWEGYGCQEDMIFCGIFDGHGPWGHFVSKQVRNSMPISLLCNWKETLSQTTIAEPDKELQRFAIWKYSFLKTCEAVDLELEHHRKIDSFNSGTTALTIVRQGDVIYIANVGDSRAVLATVSDEGSLVAVQLTVDFKPNLPQEEERIIGCNGRVFCLQDEPGVHRVWQPVDESPGLAMSRAFGDYCIKDYGLVSVPEVTQRHISIRDQFIILATDGVWDVISNQEAIDIVSSTAERAKAAKRLVQQAVRAWNRKRRGIAMDDISAVCLFFHSSSSSPSL*
>AtPP2C35
MGCVQCKCCSRYPSSSSDGDSRGPLEANGVLKGKDQKPLGSIHVPSPNFDMVYSVLSQRGYYPDSPDKENQDTYCIKTELQGNPNVHFFGVFDGHGVLGTQCSNFVKERVVEMLSEDPTLLEDPEKAYKSAFLRVNEELHDSEIDDSMSGTTAITVLVVGDKIYVANVGDSRAVLAVKDRNRILAEDLSYDQTPFRKDECERVKACGARVLSVDQVEGLKDPNIQTWANEESEGGDPPRLWVQNGMYPGTAFTRSVGDFTAESIGVIAEPEVSMVHLSPNHLFFVVASDGIFEFLPSQAVVDMVGRYADPRDGCAAAAAESYKLWLEHENRTDDITIIIVQIKKLSNE*
>AtPP2C36
MGNGVASFSGCCAGTTAGEISGRYVTGVGLVQENLGHSFCYVRPVLTGSKSSFPPEPPLRPDPIPGTTTTFRSISGASVSANTSTALSTSLSTDTSGIASAFESSNRFASLPLQPVPRSPIKKSDHGSGLFERRFLSGPIESGLVSGKKTKEKAKLKKSGSKSFTKPKLKKSESKIFTFKNVFTNLSCSKKSVIKPINGFDSFDGSSDTDRYIPEINSLSTIVSSHEKPRIKEEEDKTESALEEPKIQWAQGKAGEDRVHVILSEENGWLFVGIYDGFSGPDPPDYLIKNLYTAVLRELKGLLWIDKGESYNRNGESNIEKQSTVEHASDSDQENCPVMNGNDVACGSRNITSDVKKLQWRCEWEHNSSNKSNNINHKDVLRALQQALEKTEESFDLMVNENPELALMGSCVLVTLMKGEDVYVMSVGDSRAVLARRPNVEKMKMQKELERVKEESPLETLFITERGLSLLVPVQLNKEHSTSVEEEVRRIKKEHPDDILAIENNRVKGYLKVTRAFGAGFLKQPKWNEALLEMFRIDYVGTSPYITCSPSLHHHRLSSRDKFLILSSDGLYEYFSNEEAIFEVDSFISAFPEGDPAQHLIQEVLLRAAKKYGMDFHELLEIPQGDRRRYHDDVSVIVISLEGRIWRSSM*
>AtPP2C37
MAGICCGVVGETEPAAPVDSTSRASLRRRLDLLPSIKIVADSAVAPPLENCRKRQKRETVVLSTLPGNLDLDSNVRSENKKARSAVTNSNSVTEAESFFSDVPKIGTTSVCGRRRDMEDAVSIHPSFLQRNSENHHFYGVFDGHGCSHVAEKCRERLHDIVKKEVEVMASDEWTETMVKSFQKMDKEVSQRECNLVVNGATRSMKNSCRCELQSPQCDAVGSTAVVSVVTPEKIIVSNCGDSRAVLCRNGVAIPLSVDHKPDRPDELIRIQQAGGRVIYWDGARVLGVLAMSRAIGDNYLKPYVIPDPEVTVTDRTDEDECLILASDGLWDVVPNETACGVARMCLRGAGAGDDSDAAHNACSDAALLLTKLALARQSSDNVSVVVVDLRKRRNNQASS*
>AtPP2C38
MVSSATILRMVAPCWRRPSVKGDHSTRDANGRCDGLLWYKDSGNHVAGEFSMSVIQANNLLEDHSKLESGPVSMFDSGPQATFVGVYDGHGGPEAARFVNKHLFDNIRKFTSENHGMSANVITKAFLATEEDFLSLVRRQWQIKPQIASVGACCLVGIICSGLLYIANAGDSRVVLGRLEKAFKIVKAVQLSSEHNASLESVREELRSLHPNDPQIVVLKHKVWRVKGIIQVSRSIGDAYLKKAEFNREPLLAKFRVPEVFHKPILRAEPAITVHKIHPEDQFLIFASDGLWEHLSNQEAVDIVNTCPRNGIARKLIKTALREAAKKREMRYSDLKKIDRGVRRHFHDDITVIVVFLDSHLVSRSTSRRPLLSISGGGDLAGPST*
>AtPP2C39
MTGREILHKMKESVKEKVGLGASASSADSGKGKSKMLKQITHGFHLVKGKAFHEMEDYVVAKFKEVDDNELGLFAIFDGHLSHEIPDYLCSHLFENILKEPNFWQEPEKAIKKAYYITDTTILDKADDLGKGGSTAVTAILINCQKLVVANVGDSRAVICQNGVAKPLSVDHEPNMEKDEIENRGGFVSNFPGDVPRVDGQLAVARAFGDKSLKMHLSSEPYVTVEIIDDDAEFLILASDGLWKVMSNQEAVDSIKGIKDAKAAAKHLAEEAVARKSSDDISVVVVKFQ*
>AtPP2C40
MQEGTDPYGEIEISFGYQCNNKKIGIPEDKIADGREVLGGFRLQKTSSFSCLSGAALSGNPTLANTNICNGVIGSEILPSLDSPKSFRKVPSSPALSKLDILSPSLHGSMVSLSCSSSTSPSPPEPESCYLTSMSSPSSVNEGFLLSAMEVQVAGGAAGEDRVQAVCSEENGWLFCAIYDGFNGRDAADFLACTLYESIVFHLQLLDRQMKQTKSDDDGEKLELLSNISNVDYSSTDLFRQGVLDCLNRALFQAETDFLRMVEQEMEERPDLVSVGSCVLVTLLVGKDLYVLNLGDSRAVLATYNGNKKLQAVQLTEDHTVDNEVEEARLLSEHLDDPKIVIGGKIKGKLKVTRALGVGYLKKEKLNDALMGILRVRNLLSPPYVSVEPSMRVHKITESDHFVIVASDGLFDFFSNEEAIGLVHSFVSSNPSGDPAKFLLERLVAKAAARAGFTLEELTNVPAGRRRRYHDDVTIMVITLGTDQRTSKASTFV*
>AtPP2C41
MVLLPAFLDGLARTVSTKKGKKLSEDEDGGREIAKSMIKDSKKNSTLLGTSGFVSSESSKRFTSICSNRGEKGINQDRAIVWEGFGCQEDITFCGMFDGHGPWGHVIAKRVKKSFPSSLLCQWQQTLASLSSSPECSSPFDLWKQACLKTFSIIDLDLKISPSIDSYCSGCTALTAVLQGDHLVIANAGDSRAVIATTSDDGNGLVPVQLSVDFKPNIPEEAERIKQSDGRLFCLDDEPGVYRVGMPNGGSLGLAVSRAFGDYCLKDFGLVSEPEVTYRKITDKDQFLILATDGMWDVMTNNEAVEIVRGVKERRKSAKRLVERAVTLWRRKRRSIAMDDISVLCLFFRPS*
>AtPP2C42
MSGSLMNLFSLCFKPFGHVCDNSEAGSGGGGGVSGGTGGEGKDGLLWFRDLGKYCGGDFSMAVIQANQVLEDQSQVESGNFGTFVGVYDGHGGPEAARYVCDHLFNHFREISAETQGVVTRETIERAFHATEEGFASIVSELWQEIPNLATVGTCCLVGVIYQNTLFVASLGDSRVVLGKKGNCGGLSAIQLSTEHNANNEDIRWELKDLHPDDPQIVVFRHGVWRVKGIIQVSRSIGDMYMKRPEFNKEPISQKFRIAEPMKRPLMSATPTILSHPLHPNDSFLIFASDGLWEHLTNEKAVEIVHNHPRAGSAKRLIKAALHEAARKREMRYSDLRKIDKKVRRHFHDDITVIVVFLNHDLISRGHINSTQDTTVSIRSALEH*
>AtPP2C43
MRTSKASVTQTWLLYTQLCLWKDLIIRYVRQIIRRAKSMLFSQNMVADSAEISVIDVKSHLSVAKDPSNFQIAEIRIHDSICIDIPSSEETPLLESIKSCSATTIEEHVTEFVPNISSGSYADKGDYREYMEDEHICIDDLSDHLGSSFYRFPVPMAFYGVFDGHGGSDASQYIKENAMSLFFEDAVFRQSPSVVDSLFLKELETSHREAYRLADLAMEDERIVSSSCGTTALTALVIGRHLMVANVGDCRAVLCRKGKAVDMSFDHKSTFEPERRRVEDLGGYFEGEYLYGDLAVTRALGDWSIKRFSPLGESLSPLISDPDIQQMILTEEDEFLIMGCDGVWDVMTSQYAVTFVRQGLRRHGDPRRCAMELGREALRLDSSDNVTVVVICFSSSPAPQRRRIRFCVSDEARARLQTMLEG*
>AtPP2C44
MGFLDLPFMLKAFRFRRLVVEDGKRRKKKKPLWLTPVSHGYYTVDRLSYADNSSNDDSVFVQREQQSDELEIWLFGVSNAGTGKEIVKYMQNHLFDKLPNELGIMRKCKETMRRAYVEEERTGGSAASVMVVNGEKLAIASIGDHRVVVCKDGEAHQIRDRKASTKHWSQFIFPVCNQGEEEDESDPRNSELVVITEKINSDTEFIIIGSPGIWEVMKSQEAINLIRHIEDPKEAAKCLAKEALNRISKSSISCVVIRFG*
>AtPP2C45
MEDRFSTITNLHGDRKQAIFGVYVGHGGVKAAECPAKNLDKNIVEEVVGKRHELEIAEAGGSSCVTALVSEGSLVVSNAGDCRAVMSVGGVAKGSLVVPRGIGDAQLKKWVIAEPETKISRVEHDHEFLILASHGLWDKVSNQEAVDIARPFCLRTEKPLLLAACKKLVDLSASRGSFDDISVMLIPLRPVRIEKRGILEDVSSSKANSIARDIAISVTRDGRFRSYLARGGPGWLLSRIEEDKR*
>AtPP2C46
MLSTLMKLLSACLWPSSSSGKSSDSTGKQDGLLWYKDFGQHLVGEFSMAVVQANNLLEDQSQVESGPLSTLDSGPYGTFIGIYDGHGGPETSRFVNDHLFQHLKRFAAEQASMSVDVIKKAYEATEEGFLGVVTKQWPTKPQIAAVGSCCLVGVICGGMLYIANVGDSRAVLGRAMKATGEVIALQLSAEHNVSIESVRQEMHSLHPDDSHIVMLKHNVWRVKGLIQISRSIGDVYLKKAEFNKEPLYTKYRIREPFKRPILSGEPTITEHEIQPQDKFLIFASDGLWEQMSNQEAVDIVQNHPRNGIARRLVKMALQEAAKKREMRYSDLKKIERGVRRHFHDDITVVIIFLDTNQVSSVKGPPLSIRGGGMTFPKKI*
>AtPP2C47
MAPVTEVSPMINTLEVADDKMTNLSSSGKPPRNISAMRHCNSTAWLTDYEGDERFGAKSPEGVNSTFQPVFRSGSWSDKGPKQSMEDEFICVDDLTEYIGSSTGAFYGVFDGHGGVDAASFTKKNIMKLVMEDKHFPTSTKKATRSAFVKTDHALADASSLDRSSGTTALTALILDKTMLIANAGDSRAVLGKRGRAIELSKDHKPNCTSERLRIEKLGGVIYDGYLNGQLSVARALGDWHIKGTKGSLCPLSCEPELEEIVLTEEDEYLIMGCDGLWDVMSSQCAVTMVRRELMQHNDPERCSQALVKEALQRNSCDNLTVVVVCFSPEAPPRIEIPKSHKRRSISAEGLDLLKGVLNEL*
>AtPP2C48
MVSTTFRRIVSPCWRPFGIGEDSSPGSDDTNGRLDGLLWYKDSGNHITGEFSMAVVQANNLLEDHSQLESGPISLHESGPEATFVGVYDGHGGPEAARFVNDRLFYNIKRYTSEQRGMSPDVITRGFVATEEEFLGLVQEQWKTKPQIASVGACCLVGIVCNGLLYVANAGDSRVVLGKVANPFKELKAVQLSTEHNASIESVREELRLLHPDDPNIVVLKHKVWRVKGIIQVSRSIGDAYLKRAEFNQEPLLPKFRVPERFEKPIMRAEPTITVHKIHPEDQFLIFASDGLWEHLSNQEAVDIVNSCPRNGVARKLVKAALQEAAKKREMRYSDLEKIERGIRRHFHDDITVIVVFLHATNFATRTPISVKGGGLLSAHNPVL*
>AtPP2C49
MVAEAEVVFQQSLPAVLEIELFDGVSSAVKSPVSSPKLGFTQSTASVSGSLTTSPVADIFPEGDCDPSVLDYIPTIRSGSFADIGPKRNMEDEHIRIDDLSSQVGSLFELPKPSAFYAVFDGHGGPEAAAYVRENAIRFFFEDEQFPQTSEVSSVYVEEVETSLRNAFLQADLALAEDCSISDSCGTTALTALICGRLLMVANAGDCRAVLCRKGRAIDMSEDHKPINLLERRRVEESGGFITNDGYLNEVLAVTRALGDWDLKLPHGSQSPLISEPEIKQITLTEDDEFLVIGCDGIWDVLTSQEAVSIVRRGLNRHNDPTRCARELVMEALGRNSFDNLTAVVVCFMTMDRGDKPVVPLEKRRCFSLSPEAFCSLRNLLDG*
>AtPP2C50
MVELRQFSDLPIALSGISRIADPSPPPPVVAIRRRFKGGGNTRRIVFSVPLIFAFPFPTGTPKDVLVGIAAVFDGHSGSEASEMASQLLLDYFALHIYFLLDATFSKELTGKLPNSLMHLYDLDSQRFQDSLPLNFHLDILKEALLRAIYDIDATFTKEASTRKLDSGSTATIALIADGQLLVASIGDSKALLCSERYETPEEAKATLIKLYRERKRNQDSSPSRFSDLKLEHRTGLMRFIAKELTKDHHPDREDEMLRVKAAGGYVTKWAGVPRVNGQLAVSRSIGDLTYRSYGVISAPEVMDWQPLVANDSYLVVSSDGIFEKLEVQDACDRLWEVKNQTSFGAGVPSYCSISLADCLVNTAFEKGSMDNMAAVVVPLKSNLDWESQPKEQSVGPSGFKMKNTYALPCEFLSSQPNLFRMG*
>AtPP2C51
MTSSIKSSLLNLGLLIIFFVFFFLVINCRGESSTCLAVYKQGGAPAVFQSPKCPRWILQNWGSPTHSGAGRCHTAAIQGRRNYQEDRLLCALDLRIPFPGKTGTPKDVLVGIAAVFDGHNGAEASDMASKLLLDYFALHINFLLDATFSAMTRKLIGRFPTKGDHSVILHGVSRDEIMHLYNLDFQMQFRDSLPLHFDDSLPLDIMKEALLRAIHDIDVTFTKEASNRKLNSGSTATIALIADGQLMVASIGDSKALLCSEKFETLEEARATLVKLYRERRRNRGSSPSRFSDFKLEHGNGLLRFIAKELTKDHHPNREDEKIRVEAAGGYVTEWAGVPRVNGQLTVSRAIGDLTYRSYGVISAPEVMDWQPLVANDSFLVVSSDGIFEKLEVQEVCDLLWEVNNQTSSGAGVPSYCSISLADCLVNTAFEKGSMDNMAAVVVPLKSNLVTQLQRKEQSMNDNKDKIASALPCSNCTLPLPNDINLGPLQLKQAQPLGTMFNRLLVEVKNGSFCRFYMSENLIGASQGQMNNLNGYMGDLPQVLPASAEQFPGWCLPSGTATNENQDQCINPDSFATFLGLLESVPLHGFGAKNGTDEIPFPDSSYVLKKKFGRGAFGEVWLAFHWDCYQGNNATSSINEDENTSKNGVHNDTDGPNNSFILKRIMVERGPTVYLSGLREKHFGELFLNAYNVSESSSATQASSSQAASSELGLSEEGLKHIARYIEYFESRYNDIWLVFHHEGVSLSKLMYTVEEAEISSEKAEEASHGQILRPSKWWTWLKTTESGKEEMRRIIWQLLLGLKACHDRNITHRDIKPENMVICLEDIKSGRCLKGVPNGDQNFKTNMRIIDFGSALDEYTIKHLYGSTGPSRAEQTHDYAPPEAILNSSWHHGPTSLTLKYDMWSVGVVMLEMILGSPNVFEISSVTRALLDQHIRGWSENFKELAYKLRSLMEMCILIPGSSLKHGGASSKQGGISLASWKCSEEFFAEQIKSRDPLKIGFPNVWALRLVRGLLQWYPEDRVTVDEALQHPYFQPPPSS*
>AtPP2C52
MGGCVSTSSKSTCSSWSNGEKPVRRPYLGIGCCVSKRAKRTFSDHIVSLQNLTSIPNRITSSSKSRSSCIFTQQGRKGINQDAMIVWEDFMSEDVTFCGVFDGHGPYGHLVARKVRDTLPVKLQFFFQTLQSKQNCSKGTRFRRNSSKSAVQEAVKEGSDEDKLKGLWGEAFLKSFKAMDKELRSHPNLDCFCSGSTGVTILKQGSNLFMGNIGDSRAILGSKDSNDSMVATQLTVDLKPDLPREAERIKRCKGRVFAMEDEPEVPRVWLPYDDAPGLAMARAFGDFCLKEYGVISVPEFTHRVLTDRDQFIVLASDGVWDVLSNEEVVDIVASATSRASAARTLVNSAAREWKLKYPTSKMDDCAVVCLFLDGKMDSESDYDEQGFSSATNAVESDDGQRSEPCLQRNFTVRSSSDQENETYGNVNTETDAEDEKTVGDQNWLGLQGVTRVNSLVQLPRFSEEKSKT*
>AtPP2C53
MEDRFSAITNLHGDHKQAIFGVYVGHGGVKAAEFAAKNLDKNIVEEVVDATFLKEEGFKGGSSCVTALVSEGSLVVSNAGDCRAVMSVGEMMNGKELKPREDMLIRFTLWRIQGSLVVPRGIGDAQLKKWVIAEPETKISRVEHDHEFLILASHGLWDKVSNQEAVDIARPFCLRTEKPLLLAACKKLVDLSASRGSFDDISVMLIPLRQFV*
>AtPP2C54
MKTDTTLPIIAEDGDCGDSKRVRVADSGYTVGGQDRPVKLPKIENNGDVGTSEGTHVLVDALMAEVAIKDKDGKTNAGHGVVSVMGRQRAMTTAVSTVVDEIPSYDIFGIFDGLRLAKFFEDRLRRLVKEEVKACHGRGVAADWNKVMKSCFSEAVGTVGTTTSAVVTIVGKEEVIVLCRGGARVVLYSHDGVALPLCHIHHHKDGVEQILKIHKRKKIDDFIVLACDGLWDVVSDDDTYQLVKRCLYGKLPPDGCISESSSTKAAVILAELAIARGSKENINVIVIDLKSSTVS*
>AtPP2C55
MLPVRESLQKQVKILIGLGNLGFGGYRGLYTRFTNPNGFLEPASSDLLLINERRNLSVIGAVSRTFSVPSVSGPAFQVCGYHIDLLLSDPCKSMASLGSKSLFVDRHSASLVSKRFTGGMVSGDGPNRGRISMRLRGKDHNEKSTICAYFAYRGAKRWIYLNQQRRGMGFRGLHSSLSNRLSAGNAPDVSLDNSVTDEQVRDSSDSVAAKLCTKPLKLVSGSCYLPHPDKEATGGEDAHFICAEEQALGVADGVGGWAELGIDAGYYSRELMSNSVNAIQDEPKGSIDPARVLEKAHTCTKSQGSSTACIIALTNQGLHAINLGDSGFMVVREGHTVFRSPVQQHDFNFTYQLESGRNGDLPSSGQVFTVAVAPGDVIIAGTDGLFDNLYNNEITAIVVHAVRANIDPQVTAQKIAALARQRAQDKNRQTPFSTAAQDAGFRYYGGKLDDITVVVSYVAASKEEGKH*
>AtPP2C56
MEEVSPAIAGPFRPFSETQMDFTGIRLGKGYCNNQYSNQDSENGDLMVSLPETSSCSVSGSHGSESRKVLISRINSPNLNMKESAAADIVVVDISAGDEINGSDITSEKKMISRTESRSLFEFKSVPLYGFTSICGRRPEMEDAVSTIPRFLQSSSGSMLDGRFDPQSAAHFFGVYDGHGGSQVANYCRERMHLALAEEIAKEKPMLCDGDTWLEKWKKALFNSFLRVDSEIESVAPETVGSTSVVAVVFPSHIFVANCGDSRAVLCRGKTALPLSVDHKPDREDEAARIEAAGGKVIQWNGARVFGVLAMSRSIGDRYLKPSIIPDPEVTAVKRVKEDDCLILASDGVWDVMTDEEACEMARKRILLWHKKNAVAGDASLLADERRKEGKDPAAMSAAEYLSKLAIQRGSKDNISVVVVDLKPRRKLKSKPLN*
>AtPP2C57
MALLRPHLHRFHSNTLRHSAYPSADAGGGLVVYPTYGRHRCSAIAIDAPSSLTGVTPIRWGYTSVQGFRDEMEDDIVIRSDAVDSFSYAAVFDGHAGSSSVKFLREELYKECVGALQAGSLLNGGDFAAIKEALIKAFESVDRNLLKWLEANGDEEDESGSTATVMIIRNDVSFIAHIGDSCAVLSRSGQIEELTDYHRPYGSSRAAIQEVKRVKEAGGWIVNGRICGDIAVSRAFGDIRFKTKKNDMLKKGVDEGRWSEKFVSRIEFKGDMVVATPDIFQVPLTSDVEFIILASDGLWDYMKSSDVVSYVRDQLRKHGNVQLACESLAQVALDRRSQDNISIIIADLGRTEWKNLPAQRQNVVVELVQAATTIGLVTVGIWMSSHLS*
>AtPP2C58
MAGSNILHKIKLKAGFCGSAPDMGRGKSKMWKNITHGFHCVKGKSSHPMEDYVVSEFKKLEGHELGLFAIFDGHLGHDVAKYLQTNLFDNILKEKDFWTDTENAIRNAYRSTDAVILQQSLKLGKGGSTAVTGILIDGKKLVVANVGDSRAVMSKNGVAHQLSVDHEPSKEKKEIESRGGFVSNIPGDVPRVDGQLAVARAFGDKSLKLHLSSEPDITHQTIDDHTEFILFASDGIWKVLSNQEAVDAIKSIKDPHAAAKHLIEEAISRKSKDDISCIVVKFH*
>AtPP2C59
MGYLNSVLSSSSQVHSDDGPVSGGGLSQNGKFSYGYASSPGKRSSMEDFYETRIDGVEGEIVGLFGVFDGHGGARAAEYVKQNLFSNLIRHPKFISDTTAAIADAYNQTDSEFLKSENSQNRDAGSTASTAILVGDRLLVANVGDSRAVICRGGNAIAVSRDHKPDQSDERQRIEDAGGFVMWAGTWRVGGVLAVSRAFGDRLLKQYVVADPEIQEEKVDSSLEFLILASDGLWDVVSNEEAVGMIKAIEDPEEGAKRLMMEAYQRGSADNITCVVVRFFSDQAGGIGSSSTNIPIDHGIVPDRISGDSST*
>AtPP2C60
MGIYLSTPKTDKFSEDGENHKLRYGLSSMQGWRASMEDAHAAILDLDDNTSFLGVYDGHGGKVVSKFCAKYLHQQVLSDEAYAAGDVGTSLQKAFFRMDEMMQGQRGWRELAVLGDKINKFSGMIEGLIWSPRSGDSANKPDAWAFEEGPHSDFAGPNSGSTACVAVVRDKQLFVANAGDSRCVISRKNQAYNLSRDHKPDLEAEKERILKAGGFIHAGRVNGSLNLSRAIGDMEFKQNKFLPSEKQIVTASPDVNTVELCDDDDFLVLACDGIWDCMTSQQLVDFIHEQLNSETKLSVVCEKVLDRCLAPNTSGGEGCDNMTMILVRFKNPTPSETELKPEASQAEGNHDEPSSSN*
>AtPP2C61
MGFCFCLSSGGSTDKSQIYEITDYGQENAVLYSDHHVVPQNLGSVSSLAGGKGLNQDAAILHLGYGTEEGALCGVFDGHGPRGAFVSKNVRNQLPSILLGHMNNHSVTRDWKLICETSCLEMDKRILKVKKIHDCSASGTTAVLAVKHGNQVMVANLGDSRAVMIGTSEDGETKVAQLTNDLKPSVPSEAERIRKRNGRVLALESEPHILRVWLPTENRPGLAMSRAFGDFLLKSYGVIATPQVSTHQITSSDQFLLLASDGVWDVLSNEEVATVVMKSASEAGAANEVAEAATNAWIQKFPTVKIDDISVVCLSLNKKHNPQPQI*
>AtPP2C62
MADHLILSLQAPPFLIFPCSLHRSWRFPGGIRYSVPEFRLSSQLQLANSISPSKSSASSSSPPENSAPEKFDLVSSTQLKDGSHVFRFGDASEIEKYLEAEEKARCVEVETQNAKIAEEASEVSRKQKKLVSSIIETSTEKEETAAPSDLSNVIKIKDRKRVRSPTKKKKETVNVSRSEDKIDAKSASVSNLSSIVSVAEAIPISSTEEEAVVEKEITAKSYNVEPLSSEAMKKVSVNKIGDCETNGYQENRMEVQARPSLSTQQEITPVSTIEIDDNLDVTEKPIEAEENLVAEPTATDDLSPDELLSTSEATHRSVDEIAQKPVIDTSEENLLNTFEAEENPVVEPTATAAVSSDELISTSEATRHSVDEIAQKPIIDTSEKNPMETFVEPEAVHSSVDESTEKLVVVTSDVENDGENVASTTEDEITVRDTITDSGSISNNDDTKVEDLQLPVPETASLEPIKAASGREELVSKAFYLDSGFASLQSPFKALAGREDAYFISHHNWIGIADGVSQWSFEGINKGMYAQELMSNCEKIISNETAKISDPVQVLHRSVNETKSSGSSTALIAHLDNNELHIANIGDSGFMVIRDGTVLQNSSPMFHHFCFPLHITQGCDVLKLAEVYHVNLEEGDVVIAATDGLFDNLYEKEIVSIVCGSLKQSLEPQKIAELVAAKAQEVGRSKTERTPFADAAKEEGYNGHKGGKLDAVTVIISFVKIVST*
>AtPP2C63
MLRALARPLERCLGSRASGDGLLWQSELRPHAGGDYSIAVVQANSRLEDQSQVFTSSSATYVGVYDGHGGPEASRFVNRHLFPYMHKFAREHGGLSVDVIKKAFKETEEEFCGMVKRSLPMKPQMATVGSCCLVGAISNDTLYVANLGDSRAVLGSVVSGVDSNKGAVAERLSTDHNVAVEEVRKEVKALNPDDSQIVLYTRGVWRIKGIIQVSRSIGDVYLKKPEYYRDPIFQRHGNPIPLRRPAMTAEPSIIVRKLKPQDLFLIFASDGLWEHLSDETAVEIVLKHPRTGIARRLVRAALEEAAKKREMRYGDIKKIAKGIRRHFHDDISVIVVYLDQNKTSSSNSKLVKQGGITAPPDIYSLHSDEAEQRRLLNVLY*
>AtPP2C64
MLSGLMNFLNACLWPRSDQQARSASDSGGRQEGLLWFRDSGQHVFGDFSMAVVQANSLLEDQSQLESGSLSSHDSGPFGTFVGVYDGHGGPETSRFINDHMFHHLKRFTAEQQCMSSEVIKKAFQATEEGFLSIVTNQFQTRPQIATVGSCCLVSVICDGKLYVANAGDSRAVLGQVMRVTGEAHATQLSAEHNASIESVRRELQALHPDHPDIVVLKHNVWRVKGIIQVSRSIGDVYLKRSEFNREPLYAKFRLRSPFSKPLLSAEPAITVHTLEPHDQFIICASDGLWEHMSNQEAVDIVQNHPRNGIAKRLVKVALQEAAKKREMRYSDLKKIDRGVRRHFHDDITVIVVFFDTNLVSRGSMLRGPAVSVRGAGVNLPHNTLAPCTTPTQAAAAGAS*
>AtPP2C65
MSIKQGKKGINQDAMTVWENFGGEEDTIFCGVFDGHGPMGHKISRHVCENLPSRVHSKIRSSKSAGDENIENNSSQSQEELFREFEDILVTFFKQIDSELGLDSPYDSFCSGTTAVTVFKQADCLVIANLGHSRAVLGTRSKNSFKAVQLTVDLKPCVQREAERIVSCKGRVFAMEEEPDVYRVWMPDDDCPGLAMSRAFGDFCLKDYGLVCIPDVFCRKVSREDEFVVLATDGIWDVLSNEEVVKVVGSCKDRSVAAEMLVQRAARTWRTKFPASKADDCAVVVLYLNHRPYPREGNVSRAISTISWRSNKSNNECYGAAPLSPLGLSQRVS*
>AtPP2C66
MGNGVTTLTGCCTGTLAGEISRRYDVSLVHDGLGHSFCYIRPDLPGVVLPSPESPLRSDHIQETTFRSISGASVSANPSTALSGALSSDSDCPYSSAVSASAFESSGNFASLPLQPVPRGSTWQSGPIVNESGLGSAPFERRFLSGPIESGLYSGPIESTKKTEKEKPKKIRKKPKSKKNFLTFKTLFANLISNNNKPRLKKSVIEPINGSDSSDSGRLHHEPVITSSRSNENPKSDLEEEDEKQSMNSVLDVQWAQGKAGEDRVHVVVSEDNGWVFVGIYDGFSGPDAPDYLLNNLYTAVQKELNGLLWNDEKLRSLGENGMTKTGKCSDEEDPESGKENCPVINNDDAVASGARNQAKSLKWRCEWEKKSNNKTKSDNRCDQKGSNSTTTNHKDVLKALLQALRKTEDAYLELADQMVKENPELALMGSCVLVTLMKGEDVYVMNVGDSRAVLGRKPNLATGRKRQKELERIREDSSLEDKEILMNGAMRNTLVPLQLNMEHSTRIEEEVRRIKKEHPDDDCAVENDRVKGYLKVTRAFGAGFLKQPKWNDALLEMFRIDYIGTSPYITCSPSLCHHKLTSRDKFLILSSDGLYEYFSNQEAIFEVESFISAFPEGDPAQHLIQEVLLRAANKFGMDFHELLEIPQGDRRRYHDDVSVIVISLEGRIWRSSM*
>AtPP2C67
MVKPCWRIGAGMERSKINPTKVDGLTWYKDLGLHTFGEFSMAMIQANSVMEDQCQIESGPLTFNNPTVQGTFVGVYDGHGGPEASRFIADNIFPKLKKFASEGREISEQVISKAFAETDKDFLKTVTKQWPTNPQMASVGSCCLAGVICNGLVYIANTGDSRAVLGRSERGGVRAVQLSVEHNANLESARQELWSLHPNDPTILVMKHRLWRVKGVIQVTRSIGDAYLKRAEFNREPLLPKFRLPEHFTKPILSADPSVTITRLSPQDEFIILASDGLWEHLSNQEAVDIVHNSPRQGIARRLLKAALKEAAKKREMRYSDLTEIHPGVRRHFHDDITVIVVYLNPHPVKTNSWASPLSIRGGYPMHSTS*
>AtPP2C68
MFSWLARMALFCLRPMRRYGRMNRDDDDDDDHDGDSSSSGDSLLWSRELERHSFGDFSIAVVQANEVIEDHSQVETGNGAVFVGVYDGHGGPEASRYISDHLFSHLMRVSRERSCISEEALRAAFSATEEGFLTLVRRTCGLKPLIAAVGSCCLVGVIWKGTLLIANVGDSRAVLGSMGSNNNRSNKIVAEQLTSDHNAALEEVRQELRSLHPDDSHIVVLKHGVWRIKGIIQVSRSIGDAYLKRPEFSLDPSFPRFHLAEELQRPVLSAEPCVYTRVLQTSDKFVIFASDGLWEQMTNQQAVEIVNKHPRPGIARRLVRRAITIAAKKREMNYDDLKKVERGVRRFFHDDITVVVIFIDNELLMVEKATVPELSIKGFSHTVGPSKFSIFLS*
>AtPP2C69
MGYLDLALSYSNQPQTVEAPASGGGLSQNGKFSYGYASSAGKRSSMEDFFETRIDGINGEIVGLFGVFDGHGGARAAEYVKRHLFSNLITHPKFISDTKSAITDAYNHTDSELLKSENSHNRDAGSTASTAILVGDRLVVANVGDSRAVISRGGKAIAVSRDHKPDQSDERERIENAGGFVMWAGTWRVGGVLAVSRAFGDRLLKQYVVADPEIQEEKIDDTLEFLILASDGLWDVFSNEAAVAMVKEVEDPEDSAKKLVGEAIKRGSADNITCVVVRFLEKKSASSSHISSSSSKEAKEMPPLGDLAISSNEAKQVQIGSGNKPENVTNRKPDTASRSTDTLTLERNSVTDKV*
>AtPP2C70
MAMIGMNIIGLFMVLMLLLISLIILFACKPWRYFSRFRSSSRFSSTFKVGDLQRPLISDDGNLIQGQTSEVTREYDLEGACYQNDGLLHSSLTEGRFYKQRLPSSSPHFSQGESFVLEVISEPSDNALVGQTLKLPAEKGSLAEVQTYDWQNNRNENLQYNLEKDRLINLSPRLVEDQRSWLFLEVIAGPAIGLQHAVNSTSSSKLPVKLGRVSPSDLALKDSEVSGKHAQITWNSTKFKWELVDMGSLNGTLVNSHSISHPDLGSRKWGNPVELASDDIITLGTTTKVYVRISSQNEFQIPFKIGVASDPMAMRRGGRKLPMEDVCHYKWPLPGANKFGLFCVCDGHGGSGAAQSAIKIIPEVLANILSDSLRKEKVLSKRDASDVLRDMFAKTEARLEEHQYEGCTATVLLVWKDNEENFFAQCANLGDSACVIHLGGRYIQMTEDHRVVSLSERKRFQEAGLALRDGETRLFGINLARMLGDKFPKQQDSRFSAEPYISEPLRIDQSSKDVFAVLASDGLWDVVSPKKAVQLVLQMRDKERGRESSAEKIANGLLNEARAMRTKDNTSIIYLDFDTSL*
>AtPP2C71
MGYMDLALSYSNQMRIVEAPASGGGLSQNGKFSYGYASSAGKRSSMEDFFETRIDGIDGEIVGLFGVFDGHGGSRAAEYVKRHLFSNLITHPKFISDTKSAIADAYTHTDSELLKSENSHTRDAGSTASTAILVGDRLLVANVGDSRAVICRGGNAFAVSRDHKPDQSDERERIENAGGFVMWAGTWRVGGVLAVSRAFGDRLLKQYVVADPEIQEEKIDDSLEFLILASDGLWDVFSNEEAVAVVKEVEDPEESTKKLVGEAIKRGSADNITCVVVRFLESKSANNNGSSSSEEANQVPTAVRNDSDHKISAKETNQDHTTVNKDLDRNTDSQSLNQKPIAARSADNSNQKPIATTATGHSVSSEQSGLTGEKSQMPIKIRSDSEPKSSAKVPNQTQSTVHNDLDSSTAKKPAATEQSGSTGERNRKPIKVHSDSAARKTTPSIFN*
>AtPP2C72
MGHCFSLPSSQSEIHEDNEHGDGNVVCYGEEFGLDQDLPVHRLGSVCSIQGTKVLNQDHAVLYQGYGTRDTELCGVFDGHGKNGHMVSKMVRNRLPSVLLALKEELNQESNVCEEEASKWEKACFTAFRLIDRELNLQVFNCSFSGSTGVVAITQGDDLVIANLGDSRAVLGTMTEDGEIKAVQLTSDLTPDVPSEAERIRMCKGRVFAMKTEPSSQRVWLPNQNIPGLAMSRAFGDFRLKDHGVIAVPEISQHRITSKDQFLVLATDGVWDMLSNDEVVSLIWSSGKKQASAAKMVAEAAEAAWKKRLKYTKVDDITVICLFLQNKEQPS*
>AtPP2C73
MGHFSSMFNGLARSFSIKKVKNNNGNCDAKEAADEMASEAKKKELILKSSGYVNVQGSNNLASLFSKRGEKGVNQDCALVWEGFGCQEDMIFCGIFDGHGPWGHYVAKQVRNSMPLSLLCNWQKILAQATLEPELDLEGSNKKISRFDIWKQSYLKTCATVDQELEHHRKIDSYYSGTTALTIVRQGEVIYVANVGDSRAVLAMESDEGSLVAVQLTLDFKPNLPQEKERIIGCKGRVFCLDDEPGVHRVWQPDAETPGLAMSRAFGDYCIKEYGLVSVPEVTQRHISTKDHFIILASDGIWDVISNQEAIEIVSSTAERPKAAKRLVEQAVRAWKKKRRGYSMDDMSVVCLFLHSSSSSSLSQHHHAMTILK*
>AtPP2C74
MGSCLSSSGGGGSRRSLHGSPHVPGPGRRKRPPKRRPGSCSSSFDNTEEPLLHRIPGRMFLNGSTDTVSLFSQQGKKGPNQDAMIVWENFGSMEDTVFCGVFDGHGPYGHIVAKRVRDLLPLKLGSHLESYVSPEEVLKEISLNTDDRKISEDLVHISANGESRVYNKDYVKDQDMIQMLIGSIVKAYRFMDKELKMQVDVDCFCSGTTAVTMVKQGQHLVIGNIGDSRAVLGVRNKDNKLVPFQLTEDLKPDVPAEAERIKRCRGRIFALRDEPGVARLWLPNHNSPGLAMARAFGDFCLKDFGLISVPDVSYRRLTEKDEFVVLATDGIWDALTNEEVVKIVAKAPTRSSAGRALVEAAVRNWRWKFPTSKVDDCAVVCLFLDSEPNRLSTASFSKEKHINNGVTEPEPDTASSSTPDSGTGSPELNGVNRIDTLVNLPVYVPTKE*
>AtPP2C75
MTEIYRTISTGRGDDVSPTKCRERRRRRIEMRRQAAVFGEPSSSRNRDRTDMEVYSSFDVPLRKQARRSEIGGLPADIGGFLAPPAASSCQKSEAPVWKGEETEDEPLYGIVSVMGRSRKMEDSVTVKPNLCKPEVNRQRPVHFFAVYDGHGGSQVSTLCSTTMHTFVKEELEQNLEEEEEGSENDVVERKWRGVMKRSFKRMDEMATSTCVCGTSVPLCNCDPREAAISGSTAVTAVLTHDHIIVANTGDSRAVLCRNGMAIPLSNDHKPDRPDERARIEAAGGRVLVVDGARVEGILATSRAIGDRYLKPMVAWEPEVTFMRRESGDECLVLASDGLWDVLSSQLACDIARFCLREETPSSLDLNRMAQEDDNDGEQNPSRSVLAATLLTRLALGRQSSDNISVVVIDLKNSSQ*
>AtPP2C76
MVCSSFIRSFIVQAGCRIGVLAQGRHQFIHIKKTLSVGFGFRTSVIGFRTTSGIGFRTSAKMMVDTSAGEKRISLVDMPPEKVDDGGYIGGGWKNDDGSLSCGYCSFRGKRSTMEDFYDIKASTIEGQAVCMFGIFDGHGGSRAAEYLKEHLFNNLMKHPQFLTDTKLALNETYKQTDVAFLESEKDTYRDDGSTASAAVLVGNHLYVANVGDSRTIVSKAGKAIALSDDHKPNRSDERKRIESAGGVIMWAGTWRVGGVLAMSRAFGNRMLKQFVVAEPEIQDLEIDHEAELLVLASDGLWDVVPNEDAVALAQSEEEPEAAARKLTDTAFSRGSADNITCIVVKFRHDKTESPKIETNAMAESEPELNPTTELEPESNPSTALETESIPKAELESEPDAIPDPKPETEPETKGEKAGE*
>AtPP2C77
MDEVSPAVAVPFRPFTDPHAGLRGYCNGESRVTLPESSCSGDGAMKDSSFEINTRQDSLTSSSSAMAGVDISAGDEINGSDEFDPRSMNQSEKKVLSRTESRSLFEFKCVPLYGVTSICGRRPEMEDSVSTIPRFLQVSSSSLLDGRVTNGFNPHLSAHFFGVYDGHGGSQVANYCRERMHLALTEEIVKEKPEFCDGDTWQEKWKKALFNSFMRVDSEIETVAHAPETVGSTSVVAVVFPTHIFVANCGDSRAVLCRGKTPLALSVDHKPDRDDEAARIEAAGGKVIRWNGARVFGVLAMSRSIGDRYLKPSVIPDPEVTSVRRVKEDDCLILASDGLWDVMTNEEVCDLARKRILLWHKKNAMAGEALLPAEKRGEGKDPAAMSAAEYLSKMALQKGSKDNISVVVVDLKGIRKFKSKSLN*
>AtPP2C78
MAEICYENETMMIETTATVVKKATTTTRRRERSSSQAARRRRMEIRRFKFVSGEQEPVFVDGDLQRRRRRESTVAASTSTVFYETAKEVVVLCESLSSTVVALPDPEAYPKYGVASVCGRRREMEDAVAVHPFFSRHQTEYSSTGFHYCGVYDGHGCSHVAMKCRERLHELVREEFEADADWEKSMARSFTRMDMEVVALNADGAAKCRCELQRPDCDAVGSTAVVSVLTPEKIIVANCGDSRAVLCRNGKAIALSSDHKPDRPDELDRIQAAGGRVIYWDGPRVLGVLAMSRAIGDNYLKPYVISRPEVTVTDRANGDDFLILASDGLWDVVSNETACSVVRMCLRGKVNGQVSSSPEREMTGVGAGNVVVGGGDLPDKACEEASLLLTRLALARQSSDNVSVVVVDLRRDT*
>AtPP2C79
MLSLFFNFLTSCLWPSSSTTSHTYSDSKGKQDGLLWYKDSAHHLFGDFSMAVVQANNLLEDQSQVESGPLTTLSSSGPYGTFVGVYDGHGGPETSRFVNDHLFHHLKRFAAEQDSMSVDVIRKAYEATEEGFLGVVAKQWAVKPHIAAVGSCCLIGVVCDGKLYVANVGDSRAVLGKVIKATGEVNALQLSAEHNVSIESVRQEMHSLHPDDSHIVVLKHNVWRVKGIIQVSRSIGDVYLKKSEFNKEPLYTKYRLREPMKRPILSWEPSITVHDLQPDDQFLIFASDGLWEQLSNQEAVEIVQNHPRNGIARRLVKAALQEAAKKREMRYSDLNKIERGVRRHFHDDITVVVLFLDTNLLSRASSLKTPSVSIRGGGITLPKKL*
>AtPP2C80
MSATALSRLNPVSQFGFQRIVAGKSKSFFSNSGQRRLFSDSSRFRQAMAASGSLPVFGDACLDDLVTTCSNGLDFTKKRSSGGSFTINCPVASMRLGKRGGMMKNRLVCHYSVVDPLEKSRALFGTLSKSVHTSPMACFSVGPAHELSSLNGGSQESPPTTTTSLKSLRLVSGSCYLPHPEKEATGGEDAHFICDEEQAIGVADGVGGWAEVGVNAGLFSRELMSYSVSAIQEQHKGSSIDPLVVLEKAHSQTKAKGSSTACIIVLKDKGLHAINLGDSGFTVVREGTTVFQSPVQQHGFNFTYQLESGNSADVPSSGQVFTIDVQSGDVIVAGTDGVYDNLYNEEITGVVVSSVRAGLDPKGTAQKIAELARQRAVDKKRQSPFATAAQEAGYRYYGGKLDDITAVVSYVTSS*
>orange1.1t00830
MGGCVSTSSRSTCSSRSNGETVSPIYGCCGQKRTKRTFSDHVITMHNLPSVPHRIFMNGK
SRTSCIFTQQGRKGINQDAMIVWEDFMSEDVTFCGVFDGHGPHGHLVARRVRDALPIKLL
SFLLASQSRQNGPGKTCFNGNTKKLEAGDSEKDGPAEDKSNSLWREAYLKAYKSMDKELK
SHPNLDCFCSGSTAVTIVKQGSNLFMGYIGDSRAVMGSKDSNDSMVAIQLTVDLKPDLPR
EAERIKRCKGRVFALQDEPEVPRVWLPFDDAPGLAMARAFGDFCLKEYGVISIPEFSHRL
LTDRDQFIVLASDGVWDVLSNEEVVEIVSSAPTRSSAARILVDAAAREWKLKYPTSKMDD
CAVVCLFLDGKMDSESDYEEQGFSSATIQSNHSGNAIESDDGQKSEPSLQRNFTVRSSDE
SDTYGRLVVEDDGNGETFPSEDQNWSGLEGVTRVNSLVQLPRFSEERPNP*
>Cs4g07490
MGSCFSKEKGSSDATDDAAAAVGSSGRWRKSRDAIFLKKKSSIDDDADQLLHHISGRMVN
NAASKTACVYTQQGKKGTNQDAMIVWENFSSSDTVFCGIFDGHGPYGHMVAKKVRDSLPV
ILCSQWKASNDQTSFENANGSTHSEETASLSMDEEGFETLDTEGDKLPEIYLPLKKSMLK
SFKLMDKELKLHPAIDCFCSGTTAVTLVKQGPDIVIGNVGDSRAVLATREKDNSLVAVQL
TVDLKPDLPREAARIQQCKGRVFALQDEPEVARVWLPNNDSPGLAMARAFGDFCLKDFGL
ISVPDIYYRRLTEKDEFVILATDGVWDVISNKEAVEIVASAPSQTTAARALVDWAVRSWK
LKYPTSKNDDCAVVCLFLEHSSAVNGSVEEDSTTEPPHEAAERVAVTDGKNTALDVPGDS
HALAVDNLRNLQGSSEIVPVPESTEKFFVKSQGQSKRSLAECISTAEDEEWSALEGVTRV
NSLLSLPRFSSGDKRSASWRNWL*
>Cs6g02740
MGSCFSAESRSPIPGSPSSPGLGIRKRKSSRKKLGSRNPSFDYRREEPLHRIPGRLFLNG
SSEIASLFTQQGKKGTNQDAMIVWENFASRADTIFCGVFDGHGPYGHMVAKRVRDSLPLK
LSSHWEVNITSEEVLREISINTAGSINSEDTSFVSADEEPRASADLEETEKFPEFFQTLK
ESFLKAFKVMDRELRMHATIDCFCSGTTAVTLIKQGQHLVIGNVGDSRAVLGTRDKDDSL
VAMQLTVDLKPNLPAEAERIRKCKGRVFALHDEPEVARVWLPNYDSPGLAMARAFGDFCL
KDFGLISVPDISYRRLTDKDEFIVLATDGIWDVLSNEEVVEIVASAPARSSAARSLVESA
VRAWRRKYPTSKVDDCAVVCLFLDSNSNTNGISTSSTFKMKEQLTSVEGVNIGTEKGDDP
SGPASLPRSGTVRTASGEEIHPEESEDDGSKLDDSNTDWSALEGVSRVNTLLTLPRFTPG
KDDKKAAGARK*
>Cs8g20420
MSCSVAVSNSPVFSPSSSLFCNKTSIISQSPEKTLNLPLTHVKFSPSSSLSPTSPSPSSP
LRFRLQKPPTGLSSSSSAACSSSSSSSPSALATGSGTASQQQTILKRKRPAKLDIPVASM
SFGGLVTPREVKRDEVEDERDGFYSVYCKRGRREAMEDRFSALVDFQGHSKQAVFGIFDG
HGGAKAAEFAAENLDKNILEEVLRRDIEDQIEDAVKRGYLNTDSEFLKEDVYGGSCCVTA
LIQNGTLVVSNAGDCRAVMSRGGLAEALTSDHRPSREDEKSRIETMGGYVDLCHGTWRVQ
GSLAVSRALGDRHLKQWIIAEPETKIIRIKPEYEFLILASDGLWDKVSNQEAIDIARPFC
QSIDAPEPMLACKKLVDLSVSRGSVDDVSVMLIQLGRYL*
>Cs7g30900
MPCAVAVPNSPIFSPTIIPSVHRYPSSSPRIHGPAMAAPPPPVPPTPTLSFQVREVKKDA
GGGSVLKRKRPARLDIPLTSGITNGPGLKTTPCGDDRLDEVEVDGEGYSVYCKRGKRGSV
MEDRYSALVDLNSLSKQALFGVFDGHGGAKAAEFAEKNLDKNIMAEMCSGKFEHECIRNA
IRNGYLATDTEFLKENLGGGVCCVTALIQKGHLVVSNAGDCRAVLSRRGVAEALTSDHHP
SREDEKDRIEALGGYVDCYNGVWRIQGSLAVSRGIGDKHFKTWVTAEPETKVFKINPECE
FLILASDGLWDKVSNQDAIDLVRPFCVGVDKPEPFSACKKLANLSLKRGSMDDISVMIIQ
LGNFAV*
>Cs8g19140
MAEICCGVVSESEATTSCETSSRTARRRRMEIRRFKFVSGVIPSDTEENERLKRQKLEAY
PTSFSRDWENALENCVSDEGEMQEQQQTKVENGRSKRKDVVLPSESLSTLPLTTASLDPN
SNPKYGVSSVCGRRRDMEDAVAVHPSFFRQNFETAADELHYFGVYDGHGCSHVAMRCRER
LHELVKEELERNKGTDVAGCRGALERSFTRMDKEVNEFNEGVVKATCRCELQTPECDAVG
STAVVAIVTPDKIVIANCGDSRAVLCRNGKALPLSSDHKPDRPDELNRIQEAGGRVIYWD
GPRVLGVLAMSRAIGDNYLKPYVTCEPEVTVVDRTAADDCLILATDGLWDVVSNETACGV
ARMCLRGKGRAPLAATPGAAPDVSNSNGSGETTDKCCSDASLLLTKLALARHSTDNVSVV
VVDLRKAAT*
>Cs7g31880
MAGICCGVGCESEPAVSVEQSSRASRRRRLELRPFNLVADVAVLPPSENDRKRKKLELYT
ALTAAHARENTEQNCEAKDSERGRTVNKEELVGNNEAADDLVNDNPKFGMTSVCGRRRDM
EDTVSIHPSFCKQNRAHFYGVFDGHGCSHVAMKCKDRLHDILREEIESCNVVEESVKWKQ
TMQASFGKMDKEVQDWSVSSKISNCRCELQTPQCDAVGSTAVVAVVTPEKLIVSNCGDSR
AVLCRNGVAVPLSNDHKPDRPDELLRIEAAGGRVIYWDGPRVLGVLAMSRAIGDNYLKPY
VISEPEVTVTERTAEDECLILASDGLWDVVSNETACSVVRTCFRAQKAAAAASPPGSPGS
EVAVSGQSSDKACLDASILLTKLALARRSSDNVSVVVVDLRRIKSQKQGLSS*
>Cs6g06290
MGNGIGKFGHCFVGEVTSRHEIAVIMGDPLREGLGHSFCYIRPDPPRLSASSSSKVHTEY
YHHPTTAAATTTNTVVQTATFFSSISGASVSANTSTQTLSTALIDYSWPYSSNSATFESS
DSFASLPLQPVPRRSFQSGSGSSTSGPIERGFLSGPIERGYLSGPIDRGLYSGPITDKLQ
RNSSQNGINSKSKSKKQGLLKIFKRAISKTISRGMMINNNKSSQGAKDLESERNNNETGS
DRLSSRASLNNENGVVVTDDDDGEFCSMKSQNLQWAQGKAGEDRMQIVVSEERGWVFVGI
YDGFNGPDAPDYLINNLYPAVHKELKGLLWNDKLESSSSDETQKEIFPLDDDSERKMKGN
SNKGIVKKCVDFAWDRENLELERKLNCEGSNGVNDIHSDVLKALSQALKKTEDSYLEVAD
KMVMENPELALMGSCVLVMLMKGEDVYLMNVGDSRAVLGWKFEPNIGLGKAGRDLKRINE
ETMHDHEALDGDDLDRFNNLTSLQLTTDHSTHEEEEVRRIKNEHPDDDSAVMNDRVKGYL
KVTRAFGAGFLKQPKWNDALLEMFRINYIGTSPYITCNPSVYHHRLNPRDKFLILSSDGL
YQYFTSEEAVSEVESFLAAFPEGDPAQHLIEEVLFRAAKKAGMDFHELLDIPQGDRRIYH
DDVSVIIISLEGRIWRSSV*
>orange1.1t00618
MGNGTSRVVGCFVPFNGKSGVDLEFLEPLDEGLGHSFCYVRPSIFDSPAITPSNSERFTV
DSSTLDSETLSGSFRHDSLDDPSGLHKPKSFPETTFKTISGASVSANVSTARTGNQSALF
ASDVQEPAASFESTASFAAIPLQPVPRGSGPLNGFMSGPLERGFASGPLDRGGGFMSGPI
ERGVMSGPLDASDKSNFSAPLARGRRRPRLHRLMRSVSGPMRNTLSRTFSKHTMGSGWME
RFFLHPVTRLAWQVKEAKYRSEAQRNCLEGGPSEGEYGNSRNLQWAHGKAGEDRVHVVLS
EEQGWLFIGIYDGFSGPDAPDFLMSHLYRAIDKELEGLLWDYEDKSPTDHPELGHPKCQN
AGISVEGTKVDQPELCLNKVSYCNLKESCNSSGMSREQSFTCEIVEESGEVTGCTRNGNI
TGRGRKSMRLYELLQIESWDGQGSTLISDIGPERKGSSDCQACQDTVGSSENLKGDDSVH
RGEDPTTSGGDGRVGLESNQDSMDSLSVSVQRQGTRKSLISSKIRKMYRKQKSLRKKLFP
WSYDWHREEPCIDERMVESSGPIRKCKSGIIDHDAVLRAMAQALESTEEAYMEMVEKALD
TNPELALMGSCVLVMLMKDQDVYVMNLGDSRAILAQERPNDRHPNPSFLKDDSRHKNRSR
ESLVRMELDRISEESPMHNQNCQVNMMNKNRDISICRLKMRAVQLSTDHSTSVEEEIIRI
KAEHPDDSQAVFNDRVKGQLKVTRAFGAGFLKKPTCNEALLEMFRVDYVGNAPYVSCIPS
IVHHRLSSSDRFLVLSSDGLYQYFSNEEVVAHVTWFMENVPEGDPAQYLIAELLFRAAKK
NGMDFHELLDIPHGDRRKYHDDVSVMVVSLEGRIWRSSG*
>Cs7g22880
MGSGLSSLFPCFKPVNHTNRTQPDQTQQQPDLIFTSSEPLDETLGHSFCYVRSSNRFLSP
TPSDRFVSPSQSLRFSPSRAGPGPRGLQPETGFRAISGASVSANTATPRTVLQLDNIYDD
ATEPTCAGGYGVKSSIVNVSGFEGTSSFSAMPLQPVPRGGAYDASERGPFFLSGPLGALS
GPLDQNAASEPGGGRVHFSAPLGGLYVKRKKKRGILGMSGIRKAFHDKKRPWVVPVLNFV
SRKDNNNNSNNNVEDDDADVAKNERENDNNVQWALGKAGEDRVHVVVSEEHGWLFVGIYD
GFNGPDAPEFLMGNLYRAVYNELKGLFWDVEEPDETVNNVTVSVNENDNTQEIEIKNDPS
VLISENELEDKERAKRVTFESEKTETRRRRLWEFLAEDDQEDGLDLSGSERFAFSVDDAI
SVNKAGSAVSRRWLLLSKLKQGLLTKHKESSQGRRSLFPWKFGLEEKEKVEVEENRVEER
IVQSGKKRRVGPVDHELVLRALSRALDLTELAYLDMTEKVLDTNPELALMGSCLLVVLMR
DEDVYVMNVGDSRAIVAQYQPEAVRGSGWMKGQVDTGSSMDGIVEESSVTLGERGGKVAA
DEAPAQAMKLTAVQLSTDHSTSIEEEIIRIKNEHPDDSQCIVNDRVKGRLKVTRAFGAGF
LKKPKLNDTLLEMFRNEYIGTAPYISCTPSLCHLRLCPRDQFLVLSSDGLYQYLTNQEVV
SLVESFMEKFPDGDPAQHLIEELLLHAAKRAGMDLHELLDIPQGDRRKYHDDVTVMVISL
EGRIWKSSGKYL*
>Cs3g14850
MNQTEVPQMKAPLVPLATLIGRELRNEKIEKPFVKYGQAALAKKGEDYFLIKPDCQRIPG
NASTSFSVFAIFDGHNGVSAAIFTKESLLNNVLSAIPQGASRDEWLQALPRALVAGFVKT
DIEFQKKGETSGTTVTFVVIDGWTVTVASVGDSRCILDTQGGIVSLLTVDHRLEENAEER
ERVTASGGEVGRLNVFGGNEVGPLRCWPGGLCLSRSIGDTDVGEFIVPIPHVKQVKLSNA
GGRLIIASDGIWDALTSDMAAKSCRGLPTELAAKLVVKEALRSRGLKDDTTCLVVDIIPS
DHPVPAPTPRKKQNVLSSLIFGKKAHDSMKTSNKLAAVGVVEELFEEGSAMLAERLGRDF
PSNASSGLFRCAVCQVDQPPSDGLSVNSGPYFSPTSKPWEGPFLCANCRKKKDAMEGKRP
GIPTVIT*
>Cs2g12910
MASREGRRHHHDLVPLAALISREMRNEKMEKPNVSFGQAAQSRKGEDYFLIKTDCQRVPG
NPSSTFSVFAIFDGHNGNAAAIYTKENLLNHVLGAIPRGLGRDEWLQALPRALVAGFVKT
DKEFQSRGETSGTTATFVIVDRWTVTVASVGDSRCILDAQGGAVSTLTVDHRLEENVEER
ERVTASGGEVGRLSIVGGAEIGPLRCWPGGLCLSRSIGDMDVGEFIVPIPYVKQVKLSNA
GGRLIIASDGIWDALSSEMAAQCCRGLPAELAARQVVKEALRTRGLKDDTTCIVVDIIPP
DNTMQPQPPPKKQNKLRALLFRKKSLDSANKLSKKLSAVGIVEELFEEGSAMLAERLGNE
EPVVQSTSGLFTCAVCQIDLAPSEGISVHAGSIFSTSSKPWQGPFLCADCRNKKDAMEGK
RPSGVKVA*
>Cs3g23680
MATRGEHQTVPLSVLLKRELANEKIEKPDIVHGQASQSKKGEDFTLLKNECQRAMGDGVT
TFSVYGLFDGHNGSAAAIYTKENLLKNVLNAIPSELNRDEWISALPRAMVAGFVKTDKDF
QEKARTSGTTVTLVIIEGWAITVGSVGDSRCILESAEGDIYYLSADHRLECNEEERDRIT
ACGGEVGRLNAGGGAEIGPLRCWPGGLCLSRSIGDMDVGEYIVPVPHVKQVKLSTAGGRL
IISSDGVWDALSAEEALDCCRGMQPEAAAAQIVKEAVQAKGLRDDTTCIVIDILPQEKPP
PPPVPAPKKQVKGVLKNMFRRKSPESSSNTDREYVEPDVVEELFEEGSAMLSERLDTKYP
LCNMFKLFMCAICQVEMKPEEGISIHAGSTYSGKLRPWDGPFLCLSCQEKKDAMEGKRPS
GDRHGSESD*
>Cs2g12880
MFSNHPNFDKIGQATDRIANLNQIQNLLQQICCFLQIQALPRALVAGFVKTDKEFQSRGM
ELSLVLIFILALLFYFPSLTLCCKSSKSNFAILVQSSSGETSGTTATFVIVDRWTVTVAS
VGDSRCILDAQGGAVSTLTVDHRLEENVEERERVTASGGEVGRLSIVGGAEIGPLRCWPG
GLCISRSIGDMDVGELPYVKQVKLSNAGGRLIIASDGIWDALSSEMAAQCCRGLPAELAA
RQVVKEALRTRGLKDDTTCIVVDIIPPDNTMQPQPPPKKQNKLRALLFRKKSLDSANKLT
KKLSAVGIVEELFEEGSAMLAERLGNEEPVLQSTSGLFTCAVCQIDLAPSEGISVHAGSI
FSTSSKPRQGPFFCADCRNKKDAMEGKRPSGVKVA*
>Cs1g17890
MEEMSPAVSLTLSFSNSMTDNSGHANHVEITRLKFVTDRANLLSDSNKLASEESSPGAKG
NISNNNNEVNRVILSAAEGNGGQGVGLLKIFPESGSSIISSDAVILENEDDEILSVIEDP
NGIINEGLVVLDPGKSLTNSVEIDSGRILAKAIILGESSVEQVPTAEVLITPGSLDAKTC
DRSDFKASAVVIQLPAEKNITREVSRSVFEVDCIPLWGSVSIRGRRPEMEDAVAVVPRFM
KIPIRMLIGDRVIDGMSHCLNGLTSHFFGVYDGHGGSQAANYCRERIHLALAEEIGIIKN
DLTDESTKVTRQGQWEKTFTSCFLKVDDEIGGKAGRSVNAGDGDASEVIFEAVAPETVGS
TAVVALVCSSHIIVANCGDSRAVLCRGKEPMVLSVDHKPNREDEYARIEASGGKVIQWNG
HRVFGVLAMSRSIGDRYLKPWIIPEPEVVFIPRARDDECLILASDGLWDVMTNEEACEVA
RKRILLWHKKHGAPPLVERGKEIDPAAQAAAEYLSMLALQKGSKDNISVIVVDLKAQRKF
KSKS*
>Cs4g14980
MEITGLKFIADTANLLSNTAHSDKKSKMVNPDSKEEDSMSLVDSSGPDEFLTAVNRRSVA
DDVELEIFAERGKKESDESNPMIPEQHEETKRAVIQLDQVPRWGVNSVCGKRPEMEDAVA
VIPAFLQIQTHVLMDTVTDQFPDQVLVHFFGVYDGHGGCQVANYCCERMHLALAEELVTA
KARLQDGGSWQEQWKKAFANSFLKVDSEIGGALGGEPVAPETAGSTAVVAIISPTLIIVA
NCGDSRAVLCRGKVPVPLSVDHKPDREDELARIEAAGGKVIQWNGSRVFGVLAMSRSIGD
RYLKPWIIPDPDVMFVPRAKEDDCLILASDGLWDVMNNEEACDVARRRILLWYKKHGDTL
PATRGDRIDPAAQAAADYLAKLAMHKGSKDNITVIVVDLKAQRKIKRKTLC*
>orange1.1t00005
MSESETQEQQQKPKREGDFDDFNLIAKKSKIEKVNENEEEAARAQIMHKQIDFVEIEADA
AEDKGSRHTMEDASVVLVDASSDSPPNLRCAHFAIYDGHGGRLAAEYAQKRLHANVISAG
LPRELLDVKAAKKAILDGFRKTDESLLQESVSGGWQDGATAVCIWILGRTVFVANIGDAK
AVVARSSIVDGSNNHLDELSSLKAIVVTREHKAIYPQERARIQKSGGTVSSNGRLQGRLE
VSRAFGDRQFKKFGVVATPDIHSFEVTERDHFIILGCDGLWGVFGPSDAVEFVQKLLKEG
LSVTAVSRRLVREAVLERRCKDNCTAIVIIFGHK*
>Cs3g18220
MDSLCCFNASYSKLVGGRSSSTGKGRSNVGLVKFGFSLVKGKANHPMEDYHVAKFVQLQG
HELGLFAIYDGHLGETVPAYLQKHLFSNILKEEEFWVDPQRSISKAYEKTDQAILSHSSD
LGRGGSTAVTAILINGQRLWVANVGDSRAVLSTAGVAVQMTTDHEPNTERGSIEDKGGFV
SNMPGDVPRVNGQLAVSRAFGDKSLKSHLRSDPDIQNTILDGRSDVLVLASDGLWKVMSN
QEAVDIARKFKDPQKAAKQLTAEALKRDSKDDISCVVVRFRG*
>Cs4g01010
MMSKHPAASVSRSNKSTGFFSKIKNSTCFSSSSSDTGKGRSKSSSNKVSHGYHLVEGQSG
HDMEDYLVAEYRKKKNHVLGLFAIFDGHLGDRVPTYLKDNLFNNILEESNFWKDPKAAIT
NAYRSTDQFILENSMQLGPGGSTAVTAIVIDGKDLWVANVGDSRAVVCERGSANQITVDH
EPHAERRRIEKQGGFVTSLPGDVPRVNGQLAVARAFGDQSLKAHLSSEPDVRHVPIDPSI
EFLILASDGLWKQVMKNQEAVDLVKPIKDPQAAAKRLTTEALARKSKDDISCIVIRFG*
>Cs2g23590
MNGKEILQKMKVKAGFCTSALDTGKGKSKMSKHITHGYHLVKGKSNHAMEDYLVSEFKQE
KDNELGLFAIFDGHLGHDVANYLQTHLFDNILKEPDFWTDTESAIRRAYHMTDTKILEQA
FVLGKGGSTAVTAILINGQKLVVANVGDSRAVISKNGVAKQLSVDHEPSKEKRLIESRGG
FVSNIPGDVPRVDGQLAVARAFGDKSLKIHLSSEPDVKVEMITDDTEFIILASDGIWKVM
TNQEAVDCIKHVKDAKSAAKHLIEHAVSRKSKDDISCIVVKFHR*
>Cs1g07630
MKKHVTHGYHLVKGKAGHPMEDYVVAQFKQVDENELGLFAIFDGHLSHEIPDFLRTHLFE
NILNEPNFWQDPESAVRRAYCITDTTILEKAVDLGKGGSTAVTAILINCEKLVVANVGDS
RAVICKNGVAKQLSVDHEPSSEREHIEGRGGFVSNFPGDVPRVDGQLAVARAFGDKSLKM
HLSSEPHVVMETIDDDTEFIILASDGLWKVMSNQDAADAIKNIKDARSAARHLTEEALAR
NSSDDISCVVVKFN*
>Cs3g20540
MNDSKLTKITITPTAAALADSKAEPSASSSRDADAKPLDVMIAARDPDALFSGGGMSFLT
GSRTAKFSYGYSTFKGKRSSMEDFYETSLSEVDGQMVAFFGVYDGHGGSRTAEYLKNHLF
KNLSSHPDFIKDTKTAVVEVFKKTDENYLSEEKGQHKDAGSTASTAVLLGDRLLVANVGD
SRVVASRAGSAIPLSIDHKPDRSDERQRIQEAGGFVIWAGTWRVGGVLAVSRAFGDRLLK
QYVVAEPEIQEEEIDGVDFIIIASDGLWNVISNRDAVAMVEHITDAEAASRKLIKEAYAR
GSSDNITCVVVRFENS*
>Cs7g06830
MGYLNSVLSSSSQVHADDSPASGGGLSQNGKFSYGYASSPGKRSSMEDFYETRIDGVEGE
IVGLFGVFDGHGGARAAEYVKHNLFSNLIRHPKFISDTKSAIADAYSHTDSEFLKSENNQ
NRDAGSTASTAILVGDRLLVANVGDSRAVICRGAIAVSRDHKPDQTDERQRIEDAGGFVM
WAGTWRVGGVLAVSRAFGDRLLKQYVVADPEIQEEVIDSSLEFLILASDGLWDVVTNEEA
VAMIKPIQDPEEAAKRLMQEAYQRGSADNITCVVVRFLANQGGSSFPGSA*
>Cs9g18330
MLCNSYIRTVIVRVVNIGSFTRTRLELSNINKSLHAGLRVGYTWNREFRKSSKMMVDSAA
KRGPIVDVLPEKEDDGGYVSGGWKSEDGKLRCGYSSFRGKRATMEDFYDIKTSNVDGQAV
CMFGVFDGHGGSRAAEYLKEHLFENLLKHPQFMTDTKLAISETYQQTDVDFLESERDTYR
DDGSTASTAILVGNHLYVANVGDSRTVISKAGKAIPLSEDHKPNRCDERKRIENAGGVVM
WAGTWRVGGVLAMSRAFGNRMLKQFVVAEPEIQDLEVDEGFELLVLASDGLWDVVPNEDA
VALARTGEEPEIAARKLTETAFTRGSADNITCIVVRFHHVNEDPAEPEVEQE*
>Cs9g16360
MTEVYQRMPSDQNDDSPAKCRERRRRRIKMRRFGAIVATSSEPTASDIRKEKRTEDSDRV
AEGKRMRTEAETKDTPATETDVNSSPSSGEGTEKVVSLAATTEVQAVEPIFGTMSVTGRS
REMEDAISTRTSLCSPDINWRRPVHFFAVYDGHGGRHVSSLCKEKMHVIMEEELMRVRCT
SGNANAGAGPSTSTREEPQRETENTAEWEDRWRRAIRRCCERMDEVAVSTCACGSVGCDC
AAHSMEVALSGSTAVVALLTSEHIIVANCGDSRAVLCRAGRAIPLSCDHKPDRPDELARI
EASGGRVIFVNGARVEGILAMSRAIGDGYLKPVVTSEPDITFTKREAEDECLILASDGMW
DVLPNNLACEVASECLREENPEAAADIDLNAGPRMVEDERAEPLYPSRSVLAAALLTRLA
LGRRSSDNISVIVIDLKRNR*
>Cs9g01660
MIVGQKMVAETEIICKATAVLDLGLQFNVKDQNLQIDVNLKNKNSSPPSTPRFHELRVSD
SVSSEISCFESVVSCSETVKSTAMETSAVFVPIICSGSCADIGPRISMDDEHIRIDDLSA
HLGSLFKCPTPSAFYAVFDGHGGPEAAVYVKENAMKLFFKDADMPQTSDINDVFLAELEN
SHKKAFLLADLALADERSVSSTCGTTALTALVLGRNLLVANAGDCRAVLCRKGVAVDMSQ
DHRPSYLPERRRVEELGGYIRDGYLNGDLSVTRALGDWDMKLPLGSASPLIADPDVQQVV
LTEDDEFLIIGCDGIWDVMSSQHAVSLARRGLRRHNDPQQCARELVMEASRLNSSDNLTV
IVICFSSLARGESCPPLQRRFRCASLSEEARNRLRSLLGGN*
>orange1.1t01745
MEDEHVCIDDLSSHLGPCFKFPKPNAFYGVFDGHGGPEAAAYIRKNVMRFLFEDVSFPQS
SEEDDVFLEGVESSLRKAYLMADQALADDCSVSSSSGTTALTAMIFGRFLMVANAGDCRA
VLCRKGEAIDLSQDHRPIYPSERRRVEELGGYVDDGYLNGVLSVSRALGDWDMKLPRGSS
SPLIAEPEFQQMVLTEGDEFLIIGCDGIWDVMSSQHAVSLVLRGLRRHDDPEQCARDLVM
EALRLNTFDNLTVIIVCFTSLDHREPSPPRQRRMRCCSLSAEALCSLRSLLDGNDSC*
>Cs7g09470
MPSIPATTAMADDDNSRSPFEAKMEKKPNAANSSSVSLKRKRPPKIEIPNVLQEIQRDKL
KFKDLTSPLVQDDAVSFSGIGVAVSSLKGKKKFMEDTHKIISCLHGNSNKSFFGVYDGHG
GKMAAEFVAENLHTNIFEMMKTCTGDKEEAVKAGYLKTDAEFLKQGLVSGACCVTAFIEG
HDVVVSNLGDCRAVLCRGGVAEALTNDHKAGREDERKRIENEGGYVEFHRGAWRVHGILA
VSRSIGNAHLKNWVLAEPDTKILNFSSDMEFLVLASDGFWDEVGNQEAVDIVKRLLAGKA
IGTLGDFSKDDDEDYGCVNVSPSSKIRRVSLVKQAKDASLSPRCKKTISEDDFASELGSP
SSKSRRISIIKRINVKTESSSQENTDYKKSPASSGLMAACKELANLAMSRGSLDDITVMI
IDLNRFRCTS*
>Cs4g05690
MFTPVVVPFRAGNSVCDNPTISTHSDIKRLKLMSDTAGLLSNSVAKVSEKSVARAHENCN
YSDLGNEVGSVAVVVPEEDKVGGVSLLDMISENKSNWGSSDDVINRESEEDDSLSLEGDP
ILDSSCSLSVASETSSLCGEDFLSFEASSEVGTLSSVDIEKSICSVDIIAKASDLPESNI
ETEIGSNPLAVAVSLEEEIGDGSKQNSSSVVLQLAFENGVRATVGRSVFEVDYVPLWGFT
SVCGRRPEMEDAVATVPYFLKIPIQMLIGSQVFDGLSKRFSQQTAHFFGVYDGHGGLQVA
NYCRDRVHTAFAEEIELVKECLSDGSVVHSCQEQWKKIFTSCFARVDAEVGGKTNQEPVA
PETVGSTAVVAIICASHIIVANCGDSRAVLCRGKESMALSVDHKPNREDEYARIEAAGGK
VIQWNGHRVFGVLAMSRSIGDRYLKPWIIPEPEVMFLPRAREDECLILASDGLWDVMTNE
EACELARKRILLWHKKNGVTLATGRGEGINPAAQAAAEYLSNRALQKGSKDNISVVVVDL
KAQRKFKSKT*
>Cs1g15750
MVAEEWGREAGNDGWHRRWEAALCRSYERADDVFKDNSLAPYSVGTTALVAILSPCQIIA
SNCGDSRVVLSRGKQAIPLTVDHKLDREDEVARITNGGGQIINWGGLRVGGILNMTRAIG
DHDLKPWVIAEPEVTFMTRSEDDEFLILASDGLWDVMSSDDAVKLARYELRRRRRLPEKG
DTPSSPACGAAEELVKIAYDAFSTDNISVVIVDLKAPRIRSLQNTEKRSSLPSSLAQYKR
TNMIVLKITN*
>orange1.1t03838
MGCVYSRACIGEICTPRDARIRIKEPQQTTSRTTNEIAVFSPASSSSDGPDAETRDQISQ
LNPELGITRLSRVSSQFLPPEGSRTVKVPSAKYELRYSFLSQRGYYPDALDKANQDSFCI
HTPFGTSQDDHFFGVFDGHGEFGAQCSQFVKRKLCENLLRNNKFHEDAVDACHSSYLTTN
SQLHADVLDDSMSGTTAVTVLVRGRTIYVANSGDSRAVLAERRGKEIVAVDLSIDQTPFR
EDELERVKLSGARVLTLDQIEGLKNPDVQCWGTEEGDDGDPPRLWVPNGMYPGTAFTRSI
GDSIAETIGVVANPEIVVWELTNDHPFFVLASDGVFEFLSSQAVVDMVAKYKDPRDACAA
IVAESYRLWLQYETRTDDITVIVVHINGLKNTAVNQSIPPGVFLRTPVPQVIEVTGSESP
STFGWSSRNQRIRHDLSRARLRAIENSLENGQIWVPSSSAHRKTWEEEAHIERALHDHFL
FRKLTDSQCHVLLDCMQRVEVQAGDIVVKQGGEGDCFYVVGSGEFEVMATQEEKNGEVPR
VLQRYTAEKLSSFGELALMYNKPLQASVRAVTNGMLWALKREDFRGILMSEFSNLSSLKL
LRSVDLLSRLTILQLSHLADTLSEVSFSAGQTIVNMNEGVAALYIIQRGQVRITFDADLL
SNANVCSLKSDLHVEDDGTQSSKELSVEKSEGSYFGEWTLLGEHMGSLTAVAVDDVVCAI
LTKEKFDLVVGPLTKISHDDQNSKDYSSDIPKKPAKSIDISSLAKVSLTDMEWRKCLYST
DCSEIGLVLLRDSENFLSLKRFSKQKVKCLGKEVQVLKEKNLMKSVSPSACVPQILCTCA
DSMHAGLLLNTYLACPLASILHTPLDEQSARFCAASVVAALEDLHKRGVLYRGVSPDVLM
LDKSGHLQLVDFRFGKGLSGNRTFTICGMADYLAPEIVQGKGHGLAADWWALGVLIYFML
QGEMPFGSWRESEIDIVAKIAKGQLSLPQNLSPEAVDLLTKLLVVDENTRLGSQGPTSVK
THPWFRDVDWKGIAESTSPVPHEIMSRISQHLDSHFEDSPVFQASPPRDVEELNVPEWLD
DW*
>Cs9g05420
MGCVHGKCCSRYPTSSAADSPQEIYSLHGKHLLTQRSLESASVPSYNFNLEYSVLTQRGY
YPDSPDKENQDSYCIKTHVQGNPNVHFFGVFDGHGQFGTQCSNFVQQRLVEELANNPMLL
DDPVKAYDSAFLTVNAELHSSEIDDTMSGTTAITVLVVGDKIYVANVGDSRAVIAVKDGN
RIIAEDLSHDQTPFRKDEYERVKVCGARVLSVDQVEGLKDPNIQTWGDEESQGGDPPRLW
VQNGMYPGTAFTRSVGDSTAEKIGVVAVPEVSVVQLTPNHLFFVVASDGVFEFLSSQAVV
DMAAKYTDARDACSAIAGESYKLWLENENRTDDITIIIVHIKDFSNLPSGAGYTDPTSGV
NFRPSMLKNGKGTSDTATSGSELFRSVRSECSDLQHSVSVNRNQATFVPPLSHQKSLEM*
>Cs7g06490
MGIYLSSPKTEKFSEDGENDRLRYGLSSMQGWRATMEDAHAAYPDLDDSTSFFGVYDGHG
GKVVAKFCAKFLHQQVLKNKAYAAGDVGTSVQKAFFRMDEMMKGQRGWRELAVLGDKINK
FTGMIEGLIWSPRGGDSNDQPNDWAFEEGPHSDFAGPTSGSTACVAIIRNNHLIVANAGD
SRCVISRKGQAYNLSRDHKPDLEAEKERILKAGGFIHAGRVNGSLNLARAIGDMEFKQNK
FLSAEKQIVTANPDINSVELCDDDDFVVLACDGIWDCMSSQQLVDFIHEQLHSESKISAV
CERVLERCLAPSTAGGEGCDNMTMIIVQFKKPIQSTSSTSSQQSLEFKSDDSSPLPEESE
SK*
>orange1.1t02792
MPKNRKQQTESDRQIYHPIFQIKSPKKNSHHSLLTDLIISLLKVKKMGVYLSTPKTEKFS
EDGQNENVRYGLSSMQGWRATMEDAHAAYPDLDSSTSFFGVYDGHGGKAVAKFCAKYLHQ
QVLKHEAYSAGDLVTSAQKAFLRMDEMMRGQRGWRELAILGDKMDKFSGMIEGFIWSPKG
GEANDHFDDWTSEEYKQHGFLRYLINRLLIGPHSDFHGPTSGSTACVAIIRDKQLVVANA
GDSRCVLSRKGQALNLSKDHKPDLEVEKDRILKAGGFIQVGRVNGSLNLARAIGDVEFKL
NKSLPAEKQIVTANPDISTIELCDDDEFLVIACDGIWDCLSSQELVDFVRDQLTNETKLS
VICEKVFDRCLAPSAGGEGCDNMTMILVQFKNASNNGPSAAEQPPSSDQQSKLASSSTGT
ESN*
>Cs4g20430
MEASEEIGRLENGSSSRSGRPPNPPTAADRTGLTNDRVVVPRKKSLVRHASLQVKTTTAL
DVSVEPVLGVGNHETEFVPVVRSGACADIGLRPTMEDVFLCVDNFMSDYGLKNLIDEPSA
FYGMFDGHGGKHAADFASCHLPRFITEDEEFPQEIERVVASAFLQTDSAFAEACSLDAAL
ASGTTALAALVFGRLVVANVGDCRAVLCRRGKAIEMSRDHKPVCSKEKKRIEASGGYVYD
GYLNGQLNVARALGDWHVEGMKGADGGPLSAEPELMSTKLTEEDEFLIIACDGVWDVFMS
QNAVDFARRRLQEHNDPVMCSKDLVDEALKRKSGDNLAVVVVCFQSQPPPNLIAPRSRVQ
RSFSAEGLRELQSFLDSLGN*
>Cs4g01140
MCVQDAQEVENLNTNTNRVSSSWPLHFELLHHQMENLDKDSSFTSSNVQPTIGDSFPLES
ISEDTVSAVAERRQNMLTNFVPALRSGEWSDIGDRTYMEDTHVCISDLAKKFGNKLLGQE
AISFYGVFDGHGGNGAAHFVREHLPRVIVEDADFPLDIEKVVTRSFIETDAALLKSCSIE
SALSSGTTALTAMIFGRSLLVANAGDCRAVLSRRGAAVELSEDHRPDCTKERMRIESLGG
YIDDGYLNGQLGVTRALGDWHLEGMKEMGGRGGPLSAEPELKLVTLTNEDEFLIIGSDGI
WDVFTSQNAVGFARRRLQEHNDLKLCCKEMVKEAIKRGGTDNLTIVMVSFHLEPPPHAAV
QKAKVHRSISAEGLQNLRCLLEG*
>Cs3g27480
MAAGMDFSPPFTVIDGYSKDNNGSAGENENANNVDNTKQMTSGKPPRHLSVMRQCGSTTR
LLAATDLAMDVGVVNKTSSDEKSEFLPVLRSGSCAEIGPKQYMEDEHICIDNLTDHLGTA
ADFPVPGAFYGVFDGHGGTDAALYVRANILRFIVEDSHFPICVEKAIKSAFVRADYAFAD
NSSLDISSGTTALTALIFGRNLIIANAGDCRAVLGRRGRAIEMSKDHKPNCTSERLRIEK
LGGVVYDGYLNGQLSVARALGDWHMKSPKGSACPLSAEPELQETLLTEDDEFLIMGCDGL
WDVMSSQGAVTVARKELMLHNDPERCSRELVREALKRNTCDNLTVIVICFSPDPPPRIEM
PPSRVRRSISAEGLNVLKGVLDGN*
>Cs1g26640
MAETLGRRIMAHGTDVSVPPQQMARLDGKCCNGNMPMNAMEDQNVETLDNSNQFNNTAGK
PPRNLSVMRHSCSSAWLSEAEQDLGIMNLKPPSANDSEFQPVFRSGSCSERGPKQYMEDE
FICVDNLDEHLPSVSKLSTSGAFYGVFDGHGGIDAASFTKNNILGFIVEDTHFSAGTRKA
VKSAFGKVDHAFADAKSLDSSSGTTALTALILGRTMLIANAGDSRAVLGKRGRAIELSKD
HKPNVTSERLRIEKLGGVIYDGYLNGQLAVARALGDWHIKGSKGSSCPLSSEPELEELVL
TEEDEYLILGCDGLWDVMSSQCAVTMVRKELMQHNDPERCSKALVKEALQRNTCDNLTVV
VVCFSPNPPPKIQIPKSHKRRSISAEGLDHLKGVLNGL*
>Cs6g16630
MGLKVLEPNTCIRGCCSSQSIPLHLPPSSYTLLSPIARGAESVVYEATLDGRKVAVKKPI
LSTSEELDNFHKELQLLCKLDHPGLAKFVAAHAKPPNYMFFFEFYESRNLAEKLHVEEWS
PSVDQVLMIAAQLAKALQYLHNLGIVHRDIKPANVLLDRNLCPHLADFGLAEYRENLKEI
SLKNWRSSGKPTGGFHKKNMVGTLIYMAPEILKKEIHSEKSDVYSFGISINELLTGVVPY
TDLRAEAQAHTVLEMNYTEQQLTAAVVSGGLRPILASLELGLPASILSLIQRCWDGNPHN
RPSFSDIALELDLVLEHRKSLKEEDLCAGKSYVTYDDKLINSGNNMHTYHESINWTAQGE
HSSKKASHAAESDVKLWLESANDALTYYPVLSWGSFATCGRRETMEDTHFLMPHMYNQKE
IHMFGIFDGHRGSAAAEFSARALPGFLQNLGSTTRPTDALLEAFIRTDVAFRNELDSLRK
SKRVVQKDWHPGCTAMAALIVRNRLFVANAGDCRAILCRGGHPFALSRDHVASCLEERER
VVSAGGNVNWQVDTWRVGPPALQVTRSIGDDDLKPAVTAEPEITETILTPGDEYLVMASD
GLWDVVSHVEAVGIIKDTVKEPGMCSKRLATEAAERGSKDNITVIVVFLQPVSTAERIY*
>Cs9g04470
MQQQRMMNSEGELKVSFGYQCNGHRDGSCEVPDGYNIVPGIKIQKTSSFSCLSGAALSAN
ATLANTNICNGLIGAEILPSLDSPNSFRRVPSSPTLSRLDMLSSSLQSSLSNLSCSPSSP
SDLPEYDTCVSKLMIAPCRSEGILNGMEVQVAGGAAGEDRVQAVCSEEHGLLFCAIYDGF
NGRDAADFLAGTLYESVMFYSNLFEWESKIDATRAPDDSDFGGHLQYIFEDERKDSAANS
FAKASLHPEREISSSFQHAVLDSLQRALNQAENDFLHMVEQEMEDRPDLVSVGSCVLLVL
LHGNNLYTLNLGDSRAVLATYDEVNDLSGHKRLKAIQLTESHTVENEDEKTRLLSEHPDD
PMPIVAGKVKGKLKVTRAFGVGYLKKKNLNDALMGILRVRNLISPPYVSTQPSLNVHRIT
KSDHFVIVASDGLFDFFTNEETVDLVGCYIVSNPSGDPAKFLLEHLVERAAECAGFSLEE
LMNVPAGRRRKYHDDVTVIVIILGTNKRASKASTCV*
>Cs3g14770
MGHFSSMFNGLARSFSIRKGKNSESCAGRGAAEAMAKEAKRNEMILRSSGFVNVDSSNNF
AAVFSKRGEKGVNQDCAIVWEEFGCQADMMFCGIFDGHGPWGHFVAKKVRESMPSSLLCN
WQETLAEASLLPDIDLDSDKKTHRFNIWKHSYVKTCAAVDQELEQHRKIDSFYSGTTALT
IVRQGEFIMVANVGDSRAVLATTSEDGSLVPVQLTVDFKPNLPYEAERIIQCKGRVFCLE
DEPGVHRVWLPNEECPGLAMSRAFGDYCVKDYGLISVPEVTQRHITSRDQFVVLATDGVW
DVISNQEAIQIVSSTPNRAKSAKRLVECAVHAWKRRRKGIAMDDISAICLFFHSSPLSQQ
VHAVATPK*
>Cs9g03785
RQYININMIFPSLIDGLARTVSIKRGKNCRNDSGREAAEALAKSARKNELMLSSSGIVKS
NKSSNFASVCSKRGQKGINQDCAIVWEEFGCQEDMVFCGIFDGHGPWGHVVAKRVRESVP
YSLLCNWQETLLSSTSPAMNLDLDGNRNVPQYDIWNQSCLKTYAAIDQELKQHTGIDSFR
SGTTALTIVKQGESLVVANVGDSRAVLATLSDDGDLVPFQLTVDFKPNIPEEAERITQSK
GLVFCLNDEPGVYRVWMPNGETPGLAMSRALGDYCVKDYGLISVPHVTQRNITTRDQFVI
LASDGVWDVISNQEAVEIVSSIVDREKAAKRLVECAVRAWKYKKRGIAMDDISAICLFFH
SSSSPQNVEHNLKDSKLQAGI*
>Cs7g27970
MVSATFMKIVSPCWKPSTEGENSNSDGEDNGRVDGLLWYKDSGHHVSGEFSMAVVQANNQ
LEDCSQLESGPLSSLESGPQGTFVGIYDGHGGPEAARFVNDHLFDNIKTIHGAEFTSESC
GISADVITRAFLETEEEFLSLVRNQWLNKPQIASAGSCCLVGIICSGLLYIANAGDSRVV
LGRMENDVKEVKAVQLSSEHNASMEFVREELRALHPDDPQIVVLKHKVWRVKGIIQISRS
IGDAYLKKAEFNREPLLPKFRLPEPFHKPILLAEPTVSVQRLYPEDQFLIFASDGLWEHL
SNQEAVDIVHNCPRNGVARKLVKAALHEAAKKREMRYSDLKKIDRGVRRHFHDDITVIIL
FLDSYLISRSSWDGPLISVRGGGGICGSAIT*
>Cs1g26000
MLSRLMNFLRACWRPSSDRYVHTSADTAGRQEGLLWYKDNGQHINGEFSMAVVQANNLLE
DQSQIESGPLSTLESGPYGTFIGIYDGHGGPETSRYINDHLFQHLKRFTSEQQSMSVDVI
KKAYQATEDGFFSLVTKQWPMKPQIAAVGSCCLVGVISCGTLYIANLGDSRAVLGRLVKA
TGEVLAIQLSSEHNVGIESVRQEMHSMHPDDSQIVVLKHNVWRVKGLIQVSRSIGDVYLK
KAEYNREPLYAKFRLREPFRKPILSSEPSISAHELQPFDQFLIFASDGLWEHLSNQDAVD
IVQNHPHSGSARRLVKAALQEAAKKREMRYSDLKKIDRGVRRHFHDDITVIVVFLDSHLV
SRASSVRGPSLSVRGGGVNMPSKTLAPCATPVELSTT*
>Cs8g02270
MLSELMNLLRACFRPRSDRYVHSNSDSLGRQDGLLWYKDSGHHVSGEFSMAVVQANNLLE
DQSQVESGSLSTHEFGPYGTFVGVYDGHGGPETSRYINDHLFQHLKRFTSDQQSMSADVI
RKAYQATEEGFMSLVTKQWPMKPQIAAVGSCCLVGVICGGTLYIANLGDSRAVLGRVVKA
TGEVLAIQLSTEHNACIESVRQELQALHPDDSQIVVLKHNVWRVKGLIQVSRSIGDVYLK
KAEFNREPLYIKFRLREPIKRPILSADPSISVHQLQPHDQFVIFASDGLWEHLSNQEAVD
IVQNHPQSGSARRLVKAALQEAAKKREMRYSDLKKIDRGVRRHFHDDITVIVVFLDSSLV
SRASSVKSPNVSVRGGGITLPHNTLAPCTMPTETGGT*
>Cs6g03790
MALVQANSIMEDQCQLESGPLSSSNSGPHGTFVGVYDGHGGPETARFISDNLFQNLKRFA
SEHHEMSENVIRKAFAATEDDFLSLVKKEWPSKPNMASVGSCCLVGLICSGLLYIANVGD
SRVVLGRAQRGTREVSAIQVSMEHNANIESVRDELHSLHPHDPQIVVLKHKVWRVKGIIQ
VSRAIGDAYLKRAEFNREPLASKFRLPEPFEEPIISAEPSILVHKLYPEDQFLIFASDGL
WEHLSNEEAVDIVQNYPRHGIARRLVKAALKEAAKKREMRFSDLKKIDRGVRRHFHDDVS
VVVIYLDPGLIDQNFNCSSPFSMRGGTGFHPHY*
>Cs9g02130
MLHALMNLLSSCFRPFGRHSEDRVDSVNGNGFGGKEGLLWFRDLGKYGSGDFSMAVVQAN
QVLEDQSQIESGPFGTFVGVYDGHGGPDAARYVCDHLFPHFQAAETQGVVTRETIERAFR
LTEEGFTAQVSELWSTRPQIATVGSCCLVGVISRQTLFVANLGDSRVVLGKKVGNTGGTA
AIQLSKEHNANFEEIRQELKELHPHDPQIVILKHGVWRVKGIIQVSRSIGDLYMKNAQYN
REPINGKFRLPEPMDMPILTANPSIIVHPLHPNDSFLIFASDGLWEHLSNEKAVDIVQNH
PRVGIAKRLVKAALQEAARKREMRYADLQKIDKMVRRHFHDDITVIVLFLNHDLISRGTV
QDPPLSIRCALQH*
>orange1.1t02237
MLSWLARITMACWRSVRRYARMNKDNFNYNDIDISDSDSSHQDSLLWCKDLEKHSYGDFS
FAVVQANEVIEDHSQVETGRDAFFVGVYDGHGGPEASRFIRDHLFRHLMRFAREGGTISE
DILKSAFSATEDGFLTLVRRTCGIKPVIAAIGSCCLVGVIWKGTLYVANVGDSRAVIGSL
GKSGKIVAEQLTMDHNACMEEVRQELRSLHPDDSHIVVMKQGVWRIKGLIQVSRSIGDAY
LKRPEFSLDPSFPRFHLPEPIRRPVLTAEPSICTRALQPNDKFLIFASDGLWEHLTNQEA
VDIVYNCPRAGVARRLLKTALNAAAKKRQMGYDELKKIDKGDRRFYHDDITVVVIFIDHA
LLGNKISVPELSVRGFVDTVGPSNFNILQN*
>Cs8g04490
MMMLRSCYRCLGRRGGGDGLMWHSDLKPHASGDYSIAVVQANSCLEDQSQVFTSPSATYV
GVYDGHGGPEASRFVNKHLFPYLHKFAMEHGGLSAEVIKKAFHATEEEFLRLVKRVLPVR
PQIASVGSCCLVGAISNDVLYVANLGDSRAVLGRRVSDDSKVKVAAERLSTDHNVGVEEV
RKEVEALHPDDSHIVVYARGVWRIKGIIQVSRSIGDVYLKKPDFYRDPVFQQFGNPIPLK
RPAMTAEPSILIRKLRPQDLFLIFASDGLWEQLTDEAAVEIVCKNPRAGIAKRLVRAALQ
EAARKREVGYKEIKKLKRGIRRHFHDDITVIVIYLDHHQKGSSNSRSKHNAIGCTSAPVD
IFSLNADEAEDDVQHMLHPLPA*
>Cs1g22010
MLEMCARPLERCFGRGDGGGGDGLLWHMDLKPHASGDYSIAVVQANSMLEDQGQVFTSPS
ATYVGVYDGHGGPEASRFITRHLFPFLHKFTTEQGGLSAEVIKKAFDATEEEFLHLVKRS
WSARPQIASVGSCCLVGAIAKDVLYVANLGDSRAVLGRRVSENRKNMLVVAERLSVDHNV
GVEEVRKEVEALHPDDSHTVVFSRGVWRIKGIIQVSRSIGDVYLKKPEFSRDHRFHHFRL
PIPLKRAVMTAEPSILIRKLKSNDLFLIFASDGLWEQLSDEAAVEIVSQNPRSGIAKRLV
RAALRAAARKREMRYEDIKRIQKGARRHFHDDITVVVIYLDHPLGTSSSRIKDHCLVDIT
SSPVDIFSLNANEDDSLAAII*
>Cs5g30730
MRIYELESHLSVLGFIIVAIVTHAATRSSGESSTCLTVYKEGGAPAVFQSPKCPRWKLSD
YNSPPRTTSRCQSAMRQGRRKSQEDRTLCALDLHIPFPGRRGRQEVTVGIVAVFDGHNGA
EASELASKLLLEYFALHTYFLLDATYSAVLKKSARRLPNKGERDIVFQVLNWDEKLGRHE
LKFERFKFSLPDIFDDSFHLEILREALLRAIHDIDTAFSKEASRKKLDSGSTATVVLIAE
GQILVANIGDSKALLCSEKFQSPAEAKATLLRLYRKRRDNNAISTSQGYNYLKSTVSNGL
AHFTVKELTRDHHPDREDERYRVEAAGGYVLQWGGVSRVNGQLAVSRAIGDLSYKSYGVI
SVPEVTDWQSLTANDSYLVAASDGVFEKLSLQDVCDVFWEVHTHGTAGPGFPSSCSYSLA
DCLVDTAFEKGSMDNMAAVVVPLGSIYVSENLHRERRMEEGDIDCPSKGLQKLVYKQSGS
GMNMNLLQLKHAHPLTTKFDRLLVEGNHGSFGCFYLSENLNDNVDSTFGAQKDDPEDYVY
DLSQTLPDTLNHQYGELLNLYNDQNMCLHFGTTMDGIKDQCFKPGGFASFVGLLESIPFL
DVGSEYGSNEYVMPERYVLKKRFGRGSYGEVWLAFHWNCHEGDNSSRWSELTKNVSGESI
CEDMSIRNPCNSSSTDDFHGGYFHDSLFILKRIMVERGVTVYLSGLREKYFGEVFLNAST
SLGDFHFSATSNTFLEESRSNFLDLLETNESVVRLNHIARYVESFESQSNEVWLVFRHEG
ISLSKLMYTVEEVEISPEEEKTEKVKEAQVLRPSKWWHWLKTTEAGQDEMRNLIWQLLMA
LKSCHDRNITHRDIKPENMVICFEDQDTGRCLKGPPSEEKNVTTRMRIIDFGSAIDDFTV
KHLYGSTGPSKAEQTSEYTPPEAFLNATWYQGPIGTTLKYDMWSVGVVILEMILGSPNVF
QISDLTRALLDHHLEGWNDSLKELAFRLRSYMELCILIPGGSSKLKHTSNQGGLSPASWK
CSEEFFSLKIKGRDPLKQGFPNVWALRLVRQLLLWDAHLRLEFVVTNVNCFNTANTTLLD
NLQNV*
>Cs4g15360
MEPLSEREEEQLERFDLVADTDLASASSGLSFVLSTDDSRSTTSSGDISASSGEIPAILV
EETVVPRLVDPIPSIGELTVAVTPTARLMCVGRDNKGVTWGLTSVIGRRREMEDAVTVMP
GFMSCTCDHVGGCTAPGSRSCGEISPIHFFGVYDGHGGSQVAKFCAERMHEVIAEEWDRE
RVCSDWQRRWEVAFSSGFERTDNEVLTEAAAPEMVGSTAVVVVLSGCQIITSNCGDSRAV
LCRGTETIPLTVDQKPDRQDELERIEGAGGRVINWNGARVFGVLAMSRAIGDRYLRPCII
PVPEITFTTRTDEDECLILASDGLWDVMTNEEVGEVARRLLRRRRRSLLVDEVSPAQVVA
DNLTEIAYGRNSSDNISIIVVDLKAKKKRQQRQQ*
>Cs9g18020
MMLVKKDKNGCRREMRQLGVIRTKNNKARRNKRLQIWRLSAKNKETVMSLSLSLTSSSSS
SSSSENYDVLEKKARTNTVTCLSHGTMSVIGRRKEMEDAVRVELGCMGGGGGGDGDGDDD
DDQKKYDFFGVYDGHGGARVAEACKERMHEVLVEVIAGEEYGEKNIEWERVMEGCFGKMD
EEVNRGRLREEMVGSTAVVAVVGKEELVVANCGDSRAVLSRGGVVVPLSVDHKPDRHDEL
TRVEAAGGRVINWNGPRILGVLATSRSIV*
>orange1.1t01278
MALLNQQLQRCLLTRLNYNFKPTVKNNFVNTTTARAKSQCYCSAIAIDAPSSLSGVAGIR
WGSVSLQGLREEMEDGAVIQSDGLDGFSFAAVFDGHGGVSTVKFLRDELYKECVAALQGG
LLLSGKDFDAIKKALQEAFENVDMKLLNRLEMNAEEDESGATATVMFIGRDILFISHVGD
CCVVLSRTGKADVLTNPHRPYGSGQVSLQEIRRIREAGGWISNGRICGDIAVSRAFGDIR
FKTKKNEMLKKGVNEGRWSEKFVSRVQLNKDLVIASPDIFQVSLGSDAEFVLLASDGLWD
YMNSSDAVKFVRNQLQQHGDVQLACEALAQAALDQHSQDNISIVIADLG*
>Cs4g18770
MGICVSTASSEIHDQVDNGQENVIFVEGNIVSHGVKKLCSLYSKQGSKGLNQDAGILCQG
YGTEDGEFCGVFDGHGKHGHVVSELVRNRLPSLILSQKNALSNSNVKANGEVMMPSIDFY
KWQEACVKAFKVMDKEVKLQENLDCFCSGTTAVVVIRQGEDLVIANLGDSRAVLGTVSDN
GELKAVQLTTDLKPSLPSEAERIKQCRGRVLALKEEPHIQRVWLPHEDTPGLAMSRAFGD
FLLKNHGIIAIPDVSYRRLTSNDQFILLATDGVLDVLSSNQVATIVWEADNKQEAARKVV
EAANAAWKKKFPSSKMDDCTVVCLFLQKR*
>Cs6g09390
MGGCCSIEVKYGSVYEEEEMERKDNYNNKKIGGEDDFVRVGDNGASVRLQGSSKNISMFT
QQGRKGINQDAMTVWENFTGDKDTVFCGVFDGHGPAGHKIARHVRDNLPSKLSTAIKLLK
RNHEDYSNGSKSSQNPFFRALEASLVKAYEELDDELGLASAVDSYSSGATAVNIIKKGEH
LIIANLGDSRAVLCTRDDRNQLVPVQLTTDLKPEIAGEAERIRNCKGRVFAMDEEPDVYR
VWMPDEDCPGLAMARAFGDFCLKGYGLISIPEISYRKLTREDQFVVLATDGVWDVLTNSE
VIRTVACASKKEMAAKMLVSRAVRAWRTKYPGSKIDDCAAICLFLGHKPLLTKSKSDTSY
CSSISQVSYPHAAGSRSMRSQATETELSVHSRMSLEEYSALKGVSRVNSLVKLPRFARGL
SRRRSGNRFEDIAG*
>Cs9g06410
MATRESIVVFTVLLMLILILLFIFIACKPWRFFFPSYRSRSIIKSGELERPLVSDDEALV
RDQSNDLTRNYDLEGACYQNEGLWRSPRAQGLVHKQRLSSASPHATHGDSVVLDVISDAS
EDLSVGQTLKRPLMKDHLAEVQKYGGQEDQSPNLKLGLGIDRFPEFLPKAIADQRSCLSL
EVVSGPSRGIRCSVQSANASRLPLTLGRVSPSDVLLKDSEVSGKHALINWNPNKLKWELV
DMGSLNGTLLNSQPINHPDSGSRHWGKPMELTSGDIITLGTTSSIHVQITSETVSQIPFG
VGVASDPMALRRGAKKLPMEDVCYYHWPLPGVDKFGLFGICDGHGGSAAAKSASEILPKM
VAAILSDSLKRERLLSQCDASDVLRDAFFQTEASMNHHYEGCTATVLLVWADGNANIFAQ
CANVGDSACVMNVDGKQIKMSEDHRIASYSERLRIQETGEPLKDGETRLCGLNLARMLGD
KFLKQQDARFSAEPYISPVVHIDQASKAFALLASDGFWDVISVKKAIQLVVQMREKYSAD
KENSTEKIANVLLSEARTLRTKDNTSIIFLDFDSTFRMSCKVDS*
