# Supplementary material for: SnRK-PP2C-PYL Gene Families in Citrus sinensis: Genomic Characterization and Regulatory Roles in Carotenoid Metabolism
Source: Metabolites. 2025 Sep 12;15(9):610. doi: 10.3390/metabo15090610 (PMC12471423; doi:10.3390/metabo15090610)
Supplement: Supplementary file 1 [file metabolites-15-00610-s001.zip › Supplementary Table S2. All genes in turquoise module.xlsx]

## Sheet: Sheet1
gene_id	connectivity	Rank
Cs6g08280	1103.86	1
Cs7g09840	1095.71	2
Cs9g16180	1086.77	3
orange1.1t00235	1078.41	4
Cs5g09400	1076.69	5
Cs1g06750	1075.8	6
Cs5g11720	1070.54	7
Cs6g14990	1067	8
orange1.1t02556	1062.2	9
Cs4g11090	1061.12	10
orange1.1t01090	1051.37	11
Cs7g05110	1050.91	12
Cs1g04820	1050.4	13
Cs2g07300	1048.28	14
orange1.1t04448	1046.89	15
Cs3g22530	1044.66	16
Cs7g26760	1044.19	17
Cs1g21260	1044.07	18
Cs9g06800	1043.96	19
orange1.1t00307	1043.58	20
Cs4g14310	1040.49	21
Cs7g19870	1039.07	22
Cs2g02920	1036.37	23
orange1.1t00769	1033.42	24
Cs8g19910	1032.14	25
Cs2g09970	1031.32	26
Cs7g03910	1029.85	27
Cs3g25080	1029.25	28
Cs5g16160	1028.96	29
Cs3g16120	1028.63	30
Cs6g10880	1028.04	31
Cs9g16170	1025.96	32
Cs2g03530	1025.27	33
Cs9g18960	1025.09	34
Cs5g11690	1024.54	35
Cs9g16640	1023.22	36
Cs3g27780	1022.48	37
Cs5g33730	1022.12	38
Cs6g09440	1021.73	39
Cs6g06690	1020.46	40
Cs9g03300	1019.86	41
Cs5g09460	1019.35	42
Cs4g13610	1019.04	43
Cs6g04140	1018.64	44
Cs2g27980	1017.14	45
Cs7g10980	1016.12	46
Cs5g15990	1016.03	47
orange1.1t04035	1015.58	48
Cs1g14320	1015.39	49
Cs6g08175	1014.72	50
Cs1g02330	1012.38	51
Cs2g24350	1011.61	52
Cs2g14810	1010.75	53
Cs4g09010	1010.22	54
Cs8g19520	1009.75	55
Cs7g31180	1009.71	56
Cs7g10150	1008.87	57
Cs5g33720	1007.6	58
Cs1g22470	1006.09	59
Cs8g03250	1005.07	60
Cs4g13890	1004.54	61
Cs3g11690	1001.14	62
Cs6g05610	1000.02	63
Cs7g11670	999.856	64
Cs5g11210	998.777	65
Cs3g18390	998.769	66
Cs9g04470	998.443	67
Cs9g12530	998.178	68
Cs2g23870	998.163	69
Cs1g02590	996.378	70
Cs5g10820	996.238	71
Cs5g07120	994.533	72
orange1.1t04425	994.512	73
Cs8g18020	994.243	74
Cs4g13310	993.577	75
Cs1g26030	993.522	76
Cs6g18810	993.241	77
Cs8g20490	992.142	78
orange1.1t01874	990.206	79
Cs5g01760	988.541	80
Cs7g14960	988.285	81
Cs3g10690	988.019	82
Cs6g21590	987.891	83
Cs4g15000	986.331	84
Cs2g16820	984.248	85
Cs7g06180	981.293	86
Cs6g06660	980.431	87
Cs3g19720	980.355	88
orange1.1t03165	980.113	89
Cs6g17140	979.929	90
Cs5g31460	979.9	91
Cs7g10310	979.848	92
orange1.1t01899	979.817	93
Cs8g16410	979.557	94
Cs4g03580	979.464	95
Cs1g25820	979.147	96
Cs3g26890	978.91	97
Cs2g18570	978.007	98
Cs8g03910	977.667	99
Cs8g15600	974.26	100
Cs7g24870	974.056	101
Cs9g01270	973.938	102
orange1.1t02011	973.416	103
Cs7g06240	972.789	104
Cs7g05720	971.216	105
Cs3g20540	971.088	106
Cs2g23850	970.592	107
Cs7g18590	969.259	108
Cs3g17670	968.782	109
Cs7g26890	967.924	110
Cs4g07110	966.975	111
Cs6g07320	966.839	112
Cs7g11140	965.629	113
Cs4g07520	965.569	114
Cs5g07270	964.579	115
Cs3g19340	964.562	116
Cs3g27550	964.225	117
Cs3g06140	963.62	118
Cs1g17190	963.263	119
Cs5g18500	963.101	120
Cs2g02520	961.797	121
orange1.1t03278	961.386	122
Cs6g06610	961.027	123
orange1.1t01523	960.37	124
Cs9g06140	960.12	125
Cs9g07650	959.359	126
Cs5g33140	958.999	127
Cs5g18250	958.441	128
Cs9g16650	956.643	129
Cs1g20510	955.805	130
Cs3g20550	955.422	131
Cs4g03810	955.083	132
Cs3g18830	954.169	133
Cs1g26870	953.197	134
Cs5g06870	952.791	135
Cs6g21280	951.423	136
Cs8g16530	950.971	137
Cs5g35030	950.282	138
Cs8g16040	949.827	139
Cs1g25080	949.666	140
Cs2g04770	949.004	141
Cs2g24040	948.898	142
orange1.1t02621	948.175	143
Cs9g04630	946.803	144
Cs6g20630	945.969	145
Cs6g12890	943.762	146
Cs5g34740	943.723	147
Cs7g19510	943.593	148
Cs6g21930	941.368	149
Cs2g12010	940.996	150
Cs6g01850	940.873	151
Cs7g29500	940.727	152
Cs3g02950	940.691	153
Cs4g09520	940.663	154
orange1.1t04066	940.245	155
Cs1g13190	939.373	156
Cs6g15570	939.343	157
Cs5g11660	937.746	158
Cs2g13500	937.488	159
Cs5g19650	937.223	160
orange1.1t02270	937.022	161
Cs5g09320	936.689	162
Cs2g18950	936.28	163
Cs1g12380	936.198	164
orange1.1t04984	934.621	165
Cs6g21770	933.447	166
Cs1g03620	933.017	167
Cs3g23150	932.917	168
orange1.1t05958	930.912	169
Cs4g10060	930.867	170
Cs9g01390	930.719	171
Cs3g07550	930.641	172
Cs3g16130	929.678	173
orange1.1t00554	929.185	174
Cs7g22590	927.536	175
Cs4g05880	927.127	176
Cs8g09780	926.64	177
Cs8g01360	926.47	178
Cs2g11160	926.433	179
orange1.1t01567	924.876	180
Cs2g03820	924.592	181
Cs4g17450	924.347	182
Cs7g24950	923.236	183
Cs5g25740	923.005	184
Cs7g08940	922.378	185
Cs6g10640	921.869	186
Cs8g17376	921.445	187
Cs1g12560	921.223	188
Cs3g17480	920.335	189
Cs8g06270	920.288	190
Cs4g02490	919.675	191
Cs2g10630	919.294	192
Cs7g12130	919.158	193
Cs3g24180	917.11	194
Cs7g19920	916.256	195
orange1.1t02620	915.752	196
Cs1g25910	914.972	197
Cs5g06450	914.942	198
Cs3g14610	914.261	199
Cs3g20840	914.201	200
Cs9g05990	914.146	201
Cs8g14890	913.903	202
Cs2g03630	913.699	203
Cs1g06860	913.294	204
Cs2g29660	912.982	205
Cs3g11950	912.868	206
orange1.1t00608	912.474	207
Cs1g07310	912.393	208
Cs7g06285	912.346	209
Cs9g01010	912.23	210
Cs5g27820	912.18	211
Cs5g19800	911.929	212
Cs5g25930	911.429	213
orange1.1t03564	910.842	214
Cs6g19840	910.519	215
Cs7g08570	910.064	216
Cs2g16030	909.515	217
Cs5g28910	908.813	218
Cs5g09300	908.758	219
Cs6g15560	907.591	220
Cs5g31910	907.554	221
orange1.1t00233	906.934	222
Cs7g10715	905.657	223
Cs8g02370	905.554	224
Cs5g05910	905.456	225
Cs1g13440	905.248	226
Cs3g15540	903.973	227
Cs5g01550	903.35	228
Cs9g19230	902.963	229
Cs8g03710	902.945	230
Cs7g31610	902.576	231
Cs5g32760	902.118	232
Cs3g24200	901.974	233
Cs3g14220	901.862	234
Cs1g03040	901.622	235
Cs6g08760	901.336	236
Cs3g03170	901.131	237
Cs1g08550	900.893	238
Cs2g17510	900.809	239
orange1.1t01159	900.76	240
Cs3g26190	899.516	241
Cs1g15200	899.106	242
Cs5g08655	898.828	243
Cs2g28820	898.321	244
Cs7g03270	898.116	245
orange1.1t03115	897.296	246
Cs4g09490	897.158	247
Cs5g01610	897.094	248
Cs3g17550	896.049	249
Cs6g17480	895.474	250
orange1.1t01319	894.66	251
Cs6g10080	894	252
Cs2g16560	893.598	253
Cs7g07930	892.233	254
Cs1g10130	892.083	255
Cs2g24360	891.586	256
Cs9g04150	890.774	257
Cs7g09630	889.447	258
Cs5g05530	888.847	259
Cs5g31270	888.733	260
Cs2g31330	888.557	261
Cs5g09360	888.383	262
Cs8g08270	887.535	263
Cs1g14480	886.987	264
Cs6g15540	886.783	265
Cs1g24030	886.02	266
Cs3g20740	885.86	267
Cs3g12620	885.41	268
Cs6g22360	885.167	269
Cs2g05160	885.032	270
orange1.1t00628	884.993	271
orange1.1t02878	884.63	272
orange1.1t04490	884.557	273
Cs7g10940	884.448	274
Cs2g01400	884.269	275
orange1.1t03977	884.094	276
Cs4g07700	883.613	277
Cs1g07330	883.608	278
Cs1g17620	882.778	279
Cs5g03150	881.557	280
Cs1g17690	881.388	281
Cs4g14590	880.921	282
Cs2g29690	880.349	283
Cs8g18740	880.212	284
Cs5g19950	880.102	285
Cs7g16620	879.375	286
Cs3g19940	878.938	287
Cs3g21010	877.613	288
Cs7g19600	877.372	289
Cs1g20020	877.356	290
Cs3g21650	877.068	291
Cs6g20590	876.847	292
orange1.1t03731	876.304	293
Cs1g06530	875.781	294
Cs1g07245	874.906	295
Cs4g12060	873.692	296
Cs2g07010	873.42	297
Cs3g19550	872.5	298
Cs5g08980	872.072	299
Cs1g23750	871.757	300
Cs2g15390	871.541	301
Cs7g23550	871.517	302
Cs1g08230	871.16	303
Cs6g13520	870.997	304
Cs4g17540	870.694	305
Cs4g13230	869.265	306
Cs7g11280	868.796	307
Cs1g09550	868.184	308
Cs6g05140	868.103	309
Cs9g14750	867.696	310
Cs2g28830	867.626	311
Cs6g11250	867.243	312
Cs9g04050	867.23	313
orange1.1t00634	867.23	314
Cs4g04420	866.671	315
Cs5g24330	866.634	316
orange1.1t00180	866.334	317
Cs5g27070	865.352	318
Cs9g01480	865.205	319
Cs2g31210	864.877	320
Cs8g17940	864.848	321
Cs4g04180	864.377	322
Cs3g16940	864.193	323
Cs5g12900	863.581	324
Cs2g21120	863.509	325
Cs1g14630	863.121	326
Cs5g03790	862.646	327
Cs8g01020	861.795	328
Cs3g25010	860.871	329
Cs5g07190	860.727	330
Cs4g09720	860.242	331
Cs7g18040	860.21	332
Cs1g12570	860.157	333
Cs5g30450	860.022	334
Cs1g24000	859.972	335
Cs8g03720	859.909	336
Cs8g01440	859.778	337
Cs7g18970	859.773	338
orange1.1t00096	859.275	339
Cs5g25030	858.749	340
Cs3g08570	858.442	341
Cs2g26630	857.187	342
orange1.1t01047	856.968	343
Cs7g15230	856.85	344
Cs5g25880	855.881	345
Cs7g16320	855.651	346
orange1.1t03242	855.541	347
Cs5g28920	854.43	348
Cs1g24550	854.419	349
Cs3g03050	854.393	350
Cs5g23060	854.038	351
Cs1g11700	853.505	352
Cs6g19330	853.491	353
Cs1g18560	853.036	354
Cs3g25370	852.566	355
orange1.1t01933	852.49	356
Cs8g10710	851.859	357
Cs5g03080	851.763	358
orange1.1t03265	851.062	359
Cs3g07490	851.044	360
orange1.1t03244	850.623	361
Cs2g27720	850.623	362
Cs2g26770	849.703	363
Cs8g18370	849.453	364
Cs5g23760	849.271	365
Cs3g22200	849.235	366
Cs2g04500	849.121	367
orange1.1t02254	847.957	368
Cs8g14720	847.68	369
Cs3g09330	847.543	370
Cs1g01560	847.4	371
Cs4g13250	847.382	372
Cs2g02030	847.291	373
Cs8g08340	846.175	374
Cs2g09760	845.468	375
Cs6g15670	844.518	376
Cs2g20730	844.288	377
Cs3g04190	843.899	378
Cs2g28420	843.76	379
Cs2g25450	843.081	380
Cs3g22370	842.182	381
Cs7g29850	842.093	382
Cs4g01600	841.954	383
orange1.1t02371	841.502	384
Cs9g02240	840.874	385
Cs4g10800	839.948	386
Cs2g27600	839.936	387
Cs2g17470	839.703	388
Cs4g19940	839.497	389
Cs7g05910	839.206	390
Cs6g21400	839.14	391
Cs7g13420	838.625	392
Cs1g05480	838.326	393
Cs2g14980	838.234	394
Cs7g10580	837.764	395
Cs5g31090	837.42	396
Cs3g20430	837.283	397
Cs4g01130	836.843	398
Cs4g02400	836.555	399
Cs9g04620	835.143	400
Cs3g27420	835.004	401
Cs5g33750	834.362	402
Cs3g16700	833.48	403
Cs7g29670	832.991	404
Cs4g06880	832.965	405
Cs5g18410	832.316	406
Cs5g04090	832.225	407
Cs5g27900	832.008	408
Cs7g11970	831.661	409
orange1.1t05694	831.192	410
Cs6g06300	830.291	411
Cs5g26590	830.069	412
Cs5g04020	829.902	413
Cs8g06410	829.857	414
Cs3g12020	829.678	415
Cs6g01090	829.409	416
Cs3g16320	829.399	417
Cs4g02320	828.933	418
Cs7g05140	828.926	419
Cs2g28590	828.555	420
orange1.1t00247	828.432	421
orange1.1t01314	828.142	422
Cs8g03010	827.861	423
Cs7g03630	827.081	424
Cs7g11060	826.467	425
orange1.1t00251	826.442	426
Cs3g22850	826.433	427
Cs6g21030	826.355	428
Cs9g04590	826.314	429
Cs2g25030	825.811	430
Cs1g18910	825.495	431
orange1.1t03475	825.094	432
Cs9g06410	824.477	433
Cs3g24210	823.881	434
Cs2g11920	823.804	435
Cs5g23130	823.273	436
orange1.1t05932	823.155	437
Cs9g01670	822.228	438
Cs2g24060	821.705	439
Cs4g01320	820.742	440
Cs7g20350	819.998	441
Cs7g12050	819.779	442
Cs6g12870	819.563	443
Cs7g29200	819.143	444
orange1.1t05422	818.865	445
Cs1g23860	818.785	446
Cs4g19320	817.733	447
Cs9g04160	816.505	448
orange1.1t04990	815.928	449
Cs9g09850	815.724	450
Cs3g21860	815.518	451
Cs4g01300	814.48	452
orange1.1t05972	814.349	453
Cs3g16420	813.215	454
orange1.1t03636	812.941	455
Cs4g04130	812.239	456
orange1.1t03763	812.23	457
orange1.1t02009	812.077	458
orange1.1t01824	811.818	459
Cs5g25770	811.364	460
Cs8g01080	811.123	461
Cs7g21670	811.014	462
Cs3g26740	810.827	463
Cs2g20430	810.748	464
orange1.1t04347	810.48	465
Cs5g04470	809.764	466
Cs4g19440	809.278	467
Cs3g07520	808.08	468
Cs6g15140	807.939	469
Cs7g05130	807.802	470
Cs2g25440	807.198	471
Cs7g02850	806.65	472
orange1.1t02767	806.297	473
Cs3g17910	804.777	474
Cs2g14630	804.408	475
Cs6g13140	804.05	476
orange1.1t00763	804.037	477
orange1.1t02858	803.986	478
Cs2g21750	803.951	479
orange1.1t03978	803.941	480
orange1.1t05834	803.68	481
Cs1g25010	803.16	482
Cs4g14040	802.537	483
Cs8g10390	802.318	484
Cs4g19010	801.225	485
Cs1g18140	800.999	486
Cs6g21510	800.264	487
Cs4g15290	800.25	488
Cs7g02840	800.157	489
Cs3g15030	799.288	490
Cs6g09310	797.991	491
Cs1g24740	797.62	492
Cs6g17400	796.542	493
Cs2g19230	796.524	494
Cs8g15340	796.417	495
Cs9g18330	796.312	496
Cs1g19810	795.537	497
Cs7g29000	795.416	498
Cs3g19670	794.18	499
Cs9g14470	794.058	500
Cs6g08810	793.99	501
Cs7g16390	793.714	502
Cs9g19390	793.683	503
Cs5g34170	793.615	504
Cs5g13340	793.284	505
Cs3g18120	792.987	506
Cs5g24850	792.661	507
Cs2g12020	791.977	508
Cs2g02190	789.886	509
orange1.1t00774	789.64	510
Cs7g04400	789.153	511
orange1.1t01661	788.351	512
Cs5g26800	788.333	513
Cs2g17670	788.321	514
Cs9g04500	788.04	515
Cs3g14615	787.972	516
Cs3g24700	787.309	517
Cs2g28190	787.085	518
Cs4g20240	786.329	519
orange1.1t03235	786.075	520
Cs2g03660	786.029	521
Cs4g17430	785.977	522
Cs1g25540	785.064	523
Cs9g09500	784.823	524
Cs3g14360	784.563	525
orange1.1t01505	784.076	526
orange1.1t04411	783.376	527
Cs5g12390	783.222	528
Cs7g25730	783.133	529
Cs5g25950	781.318	530
Cs2g11120	781.251	531
Cs5g13800	781.094	532
Cs2g13410	781.013	533
Cs7g32480	780.887	534
Cs8g04650	779.592	535
Cs9g18980	778.688	536
Cs4g05540	778.393	537
Cs5g09010	777.774	538
orange1.1t03712	777.1	539
Cs6g03170	776.536	540
Cs3g17520	776.445	541
Cs6g22070	775.118	542
Cs1g06420	775.033	543
Cs5g15190	774.711	544
Cs2g11130	774.705	545
Cs8g18820	774.475	546
orange1.1t01662	774.341	547
Cs6g05520	774.334	548
Cs8g01680	774.129	549
Cs2g15550	773.903	550
orange1.1t04345	773.902	551
Cs5g27130	773.699	552
Cs9g07120	773.299	553
Cs9g05980	773.209	554
orange1.1t02007	772.975	555
Cs5g05630	772.453	556
Cs7g25380	772.289	557
Cs4g12610	771.81	558
Cs5g33470	771.514	559
Cs4g02585	771.242	560
Cs4g18820	771.13	561
Cs2g20780	770.513	562
orange1.1t00105	770.432	563
Cs9g03480	769.201	564
Cs7g04270	768.123	565
Cs5g16280	767.902	566
Cs9g01800	767.544	567
Cs7g19200	767.501	568
Cs6g11370	767.222	569
Cs5g32470	766.927	570
orange1.1t02013	766.545	571
orange1.1t01602	766.512	572
Cs3g01380	766.322	573
Cs3g09445	766.268	574
Cs9g02300	764.495	575
orange1.1t02250	762.13	576
Cs1g09250	761.913	577
Cs7g17020	761.832	578
Cs2g24830	760.197	579
Cs1g11450	758.926	580
Cs9g02970	757.958	581
Cs1g18570	756.808	582
Cs4g12050	756.639	583
Cs1g24830	756.462	584
Cs4g03440	755.542	585
Cs2g02450	755.473	586
Cs2g21420	755.181	587
Cs2g18990	755.063	588
Cs5g07920	754.932	589
Cs1g04690	754.917	590
orange1.1t03899	754.689	591
Cs7g10520	754.528	592
Cs6g09160	754.468	593
Cs1g04860	754.107	594
Cs5g05790	753.155	595
Cs8g01690	752.83	596
Cs9g06420	752.579	597
Cs8g01220	752.471	598
Cs3g19010	752.244	599
orange1.1t03268	751.276	600
orange1.1t00028	750.48	601
Cs6g21650	750.346	602
Cs1g22120	749.676	603
Cs1g26250	749.202	604
Cs7g03130	749.162	605
Cs4g18040	749.082	606
Cs5g05950	748.934	607
orange1.1t01399	747.56	608
Cs2g10390	747.204	609
Cs4g13680	745.429	610
Cs6g08240	745.023	611
Cs1g23600	744.82	612
Cs7g25000	744.473	613
Cs5g15780	744.36	614
Cs3g11270	743.442	615
Cs4g07030	742.647	616
Cs1g09290	741.638	617
Cs8g06040	741.376	618
orange1.1t06045	741.204	619
Cs8g19180	740.936	620
Cs7g02970	740.747	621
orange1.1t01459	740.691	622
Cs5g34950	740.234	623
orange1.1t01723	739.533	624
Cs1g22180	739.377	625
Cs3g25710	739.096	626
Cs3g22770	738.567	627
Cs4g06210	738.347	628
orange1.1t00891	737.51	629
Cs4g11055	737.508	630
Cs5g06780	737.443	631
Cs1g22510	737.242	632
Cs2g11810	736.977	633
Cs2g19730	736.836	634
Cs5g18850	736.449	635
Cs3g25830	736.431	636
Cs5g34570	734.998	637
Cs3g23750	734.418	638
Cs6g08410	733.932	639
Cs4g09730	733.353	640
Cs8g02450	732.736	641
Cs9g13760	732.665	642
Cs3g15350	731.372	643
Cs9g17670	731.122	644
Cs3g18350	730.633	645
Cs5g31770	730.399	646
Cs9g16200	729.868	647
Cs7g04570	729.285	648
Cs4g13540	729.076	649
Cs7g17580	729.067	650
Cs1g20130	728.758	651
Cs4g09680	728.25	652
orange1.1t00548	727.743	653
Cs3g08600	727.722	654
orange1.1t04751	727.654	655
Cs3g17610	727.449	656
Cs7g22290	727.19	657
orange1.1t02860	726.893	658
Cs2g11190	726.405	659
Cs5g30720	726.401	660
Cs9g16790	724.781	661
Cs9g04700	722.558	662
Cs3g20500	722.224	663
Cs6g04250	721.997	664
Cs9g07880	721.136	665
Cs5g06900	720.912	666
Cs7g10710	720.582	667
Cs5g33440	720.578	668
Cs5g26120	720.501	669
Cs6g10240	720.399	670
Cs1g11230	720.126	671
Cs8g02310	720.093	672
orange1.1t01596	719.394	673
Cs2g12440	718.502	674
Cs7g23340	718.039	675
orange1.1t00612	718.031	676
Cs4g01410	717.863	677
Cs1g26210	717.199	678
Cs7g25490	716.626	679
Cs3g10670	716.553	680
Cs1g01940	715.906	681
Cs2g09780	715.853	682
Cs6g16380	715.145	683
Cs1g20260	715.072	684
orange1.1t03667	714.848	685
Cs6g14310	714.699	686
orange1.1t00274	714.371	687
Cs7g03610	713.692	688
Cs4g09760	713.477	689
Cs4g03750	713.428	690
Cs4g03340	713.181	691
Cs5g17080	712.427	692
Cs3g15060	712.402	693
orange1.1t01848	711.723	694
Cs7g09300	711.595	695
Cs9g01330	711.474	696
Cs2g23560	711.389	697
Cs3g22080	710.46	698
orange1.1t03043	710.412	699
orange1.1t02856	710.381	700
Cs7g23610	710.179	701
Cs3g09880	708.904	702
Cs8g01280	708.483	703
Cs7g31630	708.308	704
Cs8g06970	707.536	705
Cs7g26540	706.724	706
Cs4g07140	706.195	707
orange1.1t00633	706.147	708
Cs4g09940	706.118	709
Cs7g30750	706.026	710
Cs1g06080	705.83	711
Cs2g23410	704.983	712
Cs3g14080	704.681	713
Cs7g13930	704.405	714
Cs2g03620	704.346	715
Cs2g17460	704.121	716
Cs5g31260	703.32	717
Cs3g19920	702.988	718
orange1.1t01749	702.843	719
Cs2g08400	702.044	720
Cs9g11760	702.027	721
orange1.1t03248	701.953	722
orange1.1t01584	701.558	723
Cs9g07550	701.126	724
Cs2g08320	701.052	725
Cs1g08370	700.151	726
Cs4g18610	698.999	727
Cs6g20560	698.977	728
Cs1g19720	698.921	729
Cs9g10190	698.226	730
Cs2g20490	697.479	731
Cs3g01620	696.324	732
Cs5g02850	696.259	733
Cs9g03430	696.242	734
Cs6g02730	696.086	735
Cs8g08330	695.657	736
Cs8g18060	695.386	737
Cs4g05650	694.832	738
Cs6g05050	694.494	739
Cs4g07740	694.475	740
Cs4g10760	694.267	741
Cs2g02580	693.793	742
Cs8g16640	693.36	743
Cs8g19830	693.082	744
Cs4g12030	693.082	745
Cs4g20460	691.661	746
Cs6g13190	690.583	747
Cs5g25210	690.574	748
Cs6g03300	690.219	749
Cs1g09110	689.991	750
Cs2g14070	689.903	751
Cs3g06550	689.238	752
Cs7g05690	688.754	753
Cs2g14870	687.655	754
Cs2g03740	687.071	755
Cs5g25700	686.413	756
orange1.1t05160	686.347	757
Cs8g06890	686.277	758
Cs8g17120	685.933	759
Cs7g20000	685.898	760
Cs8g14110	685.349	761
Cs2g15570	684.805	762
Cs5g07200	684.702	763
Cs1g14700	684.561	764
Cs4g03560	684.284	765
Cs6g16110	684.223	766
Cs3g22170	683.338	767
Cs7g27990	682.82	768
orange1.1t04983	682.55	769
Cs7g01280	682.48	770
Cs7g07310	682.475	771
Cs1g14330	682.208	772
Cs8g16460	682.153	773
Cs1g01970	681.227	774
Cs1g25490	680.429	775
Cs3g24740	680.357	776
Cs7g24620	679.902	777
Cs2g08220	679.697	778
Cs2g11140	679.454	779
Cs6g16010	679.36	780
Cs7g26110	679.17	781
Cs4g09425	678.699	782
orange1.1t04055	678.646	783
Cs1g23330	678.301	784
Cs2g11590	678.219	785
Cs8g01500	677.647	786
Cs4g08230	677.467	787
Cs3g27390	677.025	788
Cs9g02270	676.863	789
orange1.1t03730	676.571	790
Cs8g01270	676.502	791
Cs6g09460	676.099	792
orange1.1t05179	675.649	793
Cs9g15930	675.64	794
orange1.1t03396	675.345	795
Cs2g01520	675.255	796
Cs1g05590	674.946	797
Cs3g19700	674.766	798
Cs1g02960	674.761	799
Cs2g16760	674.604	800
Cs6g05915	674.205	801
Cs2g13220	674.192	802
orange1.1t03958	674.014	803
Cs8g19640	673.948	804
Cs8g02760	673.383	805
Cs1g08900	673.174	806
Cs5g08820	672.01	807
Cs7g13550	671.967	808
Cs3g18710	671.813	809
Cs7g17530	671.406	810
Cs2g07560	671.395	811
orange1.1t05270	671.279	812
Cs9g10390	670.851	813
Cs2g01210	670.722	814
Cs1g22430	670.64	815
Cs3g21890	670.502	816
orange1.1t00538	670.114	817
Cs9g14690	669.575	818
Cs9g06350	669.48	819
Cs7g30660	669.438	820
orange1.1t03355	669.274	821
Cs3g16310	669.207	822
Cs9g01200	669.101	823
Cs6g13600	668.899	824
Cs2g16010	668.513	825
Cs8g09600	667.892	826
Cs7g03110	667.618	827
Cs5g12830	667.439	828
Cs8g06790	667.311	829
Cs2g03360	666.987	830
Cs5g06130	666.56	831
Cs3g24150	666.277	832
Cs5g18340	666.27	833
Cs9g12510	666.121	834
Cs3g17430	665.948	835
Cs8g14590	665.616	836
Cs7g27760	665.395	837
Cs1g13660	665.315	838
Cs2g07350	665.296	839
Cs4g02080	664.957	840
Cs5g23460	664.945	841
Cs7g03500	664.497	842
Cs5g06750	663.931	843
Cs6g08695	663.298	844
Cs2g12220	662.661	845
Cs2g19630	662.336	846
Cs7g05730	661.935	847
Cs6g09230	661.724	848
Cs2g16200	661.491	849
Cs5g19700	661.409	850
Cs1g08500	659.972	851
Cs7g08540	659.862	852
Cs9g13780	659.371	853
Cs5g10930	659.068	854
orange1.1t02242	658.918	855
Cs4g05610	658.628	856
orange1.1t03270	658.456	857
Cs4g07430	657.92	858
Cs6g17670	657.723	859
Cs1g07480	657.703	860
Cs9g16220	657.548	861
Cs5g12540	657.433	862
Cs5g31700	657.086	863
Cs3g17200	656.665	864
Cs7g08120	656.561	865
Cs8g01600	656.28	866
Cs5g33510	656.075	867
Cs9g01520	655.604	868
Cs1g12370	655.376	869
Cs1g04610	655.092	870
Cs7g04650	655.043	871
orange1.1t01187	654.959	872
Cs9g05800	654.87	873
Cs7g30190	654.413	874
orange1.1t03246	653.529	875
orange1.1t00262	653.019	876
Cs5g30410	652.507	877
Cs9g16660	651.903	878
Cs1g21910	651.414	879
orange1.1t00553	651.259	880
orange1.1t01729	649.912	881
Cs4g05000	649.761	882
Cs9g10150	649.729	883
Cs5g24290	649.6	884
Cs9g03120	649.281	885
Cs7g22970	649.036	886
orange1.1t02650	648.872	887
Cs5g04765	648.827	888
Cs5g16070	647.851	889
Cs5g01050	647.722	890
Cs7g13890	647.673	891
Cs3g07500	647.629	892
Cs9g10460	647.576	893
Cs7g27530	647.032	894
Cs1g05210	646.988	895
Cs8g14230	646.785	896
Cs5g03140	646.76	897
Cs8g06400	646.583	898
Cs6g17180	645.729	899
Cs6g13200	644.123	900
Cs2g03350	644.041	901
Cs9g14640	643.334	902
Cs2g28120	643.007	903
Cs4g07530	642.578	904
Cs8g03300	642.243	905
Cs3g15560	641.609	906
Cs6g19800	641.357	907
Cs2g24170	641.257	908
Cs5g07430	640.338	909
orange1.1t01137	639.984	910
orange1.1t05763	639.529	911
Cs5g09900	639.523	912
Cs2g13750	639.202	913
Cs7g05960	639.189	914
Cs8g09050	639.026	915
Cs6g11920	638.494	916
Cs6g20420	637.577	917
Cs7g05580	637.543	918
orange1.1t02699	637.122	919
Cs6g07570	636.914	920
Cs9g01080	636.538	921
Cs4g08440	636.524	922
Cs4g19800	636.474	923
Cs1g08560	635.999	924
orange1.1t01619	635.283	925
Cs1g10950	634.38	926
Cs1g13330	634.291	927
Cs5g21700	634.239	928
Cs5g21690	633.999	929
Cs5g17570	633.873	930
orange1.1t03691	633.621	931
Cs8g01720	633.588	932
Cs8g02470	633.303	933
Cs7g05660	633.218	934
Cs4g18760	632.947	935
Cs1g23950	632.856	936
Cs9g07630	632.766	937
Cs7g12810	632.757	938
Cs4g09640	632.692	939
Cs3g27430	632.31	940
Cs2g28780	632.202	941
Cs5g02240	631.737	942
Cs1g08360	631.729	943
Cs4g17110	631.413	944
Cs3g19410	631.28	945
Cs6g09100	631.1	946
Cs3g02125	630.328	947
Cs6g05515	629.595	948
Cs2g13470	629.553	949
Cs1g20670	628.895	950
Cs4g13870	628.769	951
Cs4g17070	628.554	952
Cs8g03730	628.497	953
Cs4g05010	628.441	954
orange1.1t00408	628.311	955
Cs8g15440	628.276	956
Cs1g18150	627.533	957
Cs3g22060	627.105	958
Cs9g17580	626.788	959
Cs2g06050	626.55	960
Cs6g22230	625.846	961
Cs5g33110	625.479	962
Cs3g18040	624.521	963
Cs6g13850	623.935	964
Cs1g26390	623.855	965
Cs9g07770	623.842	966
orange1.1t04323	623.558	967
Cs3g09050	623.495	968
Cs7g24240	623.073	969
Cs5g01870	622.373	970
Cs5g31500	622.214	971
Cs9g18900	622.046	972
Cs7g07770	621.476	973
Cs5g25840	621.052	974
Cs9g09490	621.004	975
orange1.1t02729	620.595	976
Cs1g02710	620.519	977
Cs5g27540	620.468	978
Cs6g21950	620.346	979
Cs5g29550	620.225	980
Cs5g24690	619.386	981
Cs4g05360	619.17	982
Cs5g25890	618.273	983
Cs4g17500	617.784	984
orange1.1t02240	617.183	985
Cs6g14060	616.08	986
Cs3g04050	615.897	987
Cs9g01600	615.258	988
Cs5g22520	614.988	989
Cs4g18980	614.51	990
Cs2g20880	614.154	991
Cs6g18590	613.014	992
Cs1g03590	612.936	993
Cs1g10640	612.82	994
Cs1g02580	612.512	995
Cs3g11540	611.985	996
Cs7g09350	611.957	997
Cs2g29205	611.67	998
Cs5g10950	611.55	999
Cs6g05090	611.299	1000
Cs6g04100	610.115	1001
Cs4g15560	609.914	1002
Cs7g31650	609.535	1003
Cs5g25760	609.083	1004
Cs9g14260	608.947	1005
Cs9g07660	608.745	1006
Cs2g25210	608.166	1007
Cs4g01590	606.786	1008
Cs7g04450	606.353	1009
Cs5g01590	606.233	1010
Cs7g11000	606.197	1011
Cs1g10660	605.971	1012
Cs3g09325	605.436	1013
Cs4g16390	605.347	1014
Cs5g26130	604.468	1015
Cs3g14605	603.882	1016
Cs7g28280	603.365	1017
Cs6g07620	603.328	1018
Cs6g03100	602.885	1019
Cs7g29380	602.65	1020
Cs5g31060	602.457	1021
Cs9g07500	601.871	1022
Cs8g04570	601.229	1023
Cs4g12310	601.062	1024
Cs1g13120	601.049	1025
Cs3g20750	600.824	1026
Cs3g20520	600.038	1027
Cs2g01050	599.878	1028
Cs5g10890	599.851	1029
Cs8g19540	599.781	1030
Cs9g18850	599.703	1031
Cs7g04630	599.26	1032
Cs9g11650	598.953	1033
Cs3g25820	598.286	1034
Cs7g13330	597.379	1035
Cs3g07080	597.306	1036
Cs8g20480	597.283	1037
orange1.1t01673	597.275	1038
Cs7g08290	597.17	1039
Cs9g15000	596.844	1040
Cs8g14600	596.762	1041
orange1.1t05946	596.42	1042
Cs1g21530	596.304	1043
Cs4g19660	595.963	1044
Cs4g12960	595.831	1045
Cs1g21650	595.759	1046
Cs3g23290	595.24	1047
Cs5g19200	594.079	1048
Cs1g14000	593.393	1049
orange1.1t04641	593.325	1050
Cs3g25840	593.102	1051
Cs7g06300	593.076	1052
orange1.1t01562	592.684	1053
Cs7g02500	592.242	1054
Cs7g28980	592.206	1055
Cs3g20930	592.137	1056
Cs5g27680	592.033	1057
orange1.1t02589	591.96	1058
Cs7g32380	591.476	1059
Cs1g26060	591.371	1060
Cs1g07080	591.359	1061
orange1.1t05456	591.185	1062
Cs2g29965	591.017	1063
Cs3g27830	590.466	1064
orange1.1t01601	590.382	1065
Cs5g23470	590.313	1066
Cs5g07280	589.964	1067
Cs3g08940	589.598	1068
orange1.1t04141	589.166	1069
Cs5g12330	589.095	1070
Cs1g20220	589.035	1071
Cs8g02140	588.963	1072
orange1.1t03521	588.836	1073
Cs1g02320	588.703	1074
Cs3g05420	588.61	1075
Cs9g08450	588.099	1076
Cs5g30800	587.948	1077
Cs2g07960	587.884	1078
orange1.1t00388	587.655	1079
Cs2g20350	587.239	1080
orange1.1t01639	586.484	1081
Cs2g09030	586.004	1082
Cs4g13070	585.981	1083
Cs6g17800	585.454	1084
Cs7g15960	585.066	1085
Cs5g28566	584.475	1086
Cs1g03080	584.296	1087
Cs3g04660	583.682	1088
Cs8g17830	583.582	1089
Cs7g09580	583.386	1090
Cs2g26480	583.319	1091
orange1.1t01579	583.185	1092
Cs2g28990	582.859	1093
orange1.1t00239	582.734	1094
Cs3g26400	582.732	1095
Cs7g02910	582.16	1096
Cs2g14750	582.106	1097
Cs9g17540	581.816	1098
Cs8g18040	581.771	1099
Cs4g12260	581.603	1100
orange1.1t00909	581.282	1101
Cs1g24100	581.261	1102
Cs5g28130	581.23	1103
Cs3g23420	581.189	1104
Cs6g20810	580.505	1105
Cs9g10240	580.377	1106
Cs1g26420	580.185	1107
Cs9g09610	579.853	1108
Cs8g04510	579.818	1109
Cs4g06560	579.725	1110
Cs5g12400	579.399	1111
Cs5g10660	579.327	1112
orange1.1t04346	579.197	1113
orange1.1t00812	579.087	1114
Cs1g01580	578.984	1115
Cs3g08870	578.658	1116
Cs2g19070	578.395	1117
Cs5g31200	577.434	1118
Cs3g10570	577.264	1119
Cs5g18950	577.254	1120
orange1.1t01076	577.219	1121
Cs2g15230	576.351	1122
orange1.1t03465	576.074	1123
Cs7g01940	575.878	1124
Cs1g16210	575.559	1125
Cs4g16050	575.547	1126
orange1.1t00320	575.263	1127
Cs6g13490	574.919	1128
Cs7g03370	574.681	1129
Cs5g24740	574.209	1130
Cs2g13400	573.313	1131
Cs4g07100	572.916	1132
Cs7g13380	572.177	1133
Cs7g11290	572.051	1134
Cs3g07960	571.751	1135
Cs7g26750	571.67	1136
Cs1g20760	571.372	1137
Cs7g17660	571.159	1138
Cs4g05380	571.133	1139
orange1.1t00442	570.854	1140
Cs9g04290	570.846	1141
Cs6g21060	570.694	1142
Cs5g20690	570.402	1143
Cs3g27040	570.031	1144
orange1.1t01578	569.556	1145
Cs9g09320	569.552	1146
Cs3g25220	569.452	1147
Cs2g11350	569.435	1148
Cs2g08430	569.368	1149
Cs2g27000	569.307	1150
Cs5g30600	568.521	1151
orange1.1t00333	568.241	1152
Cs8g02350	567.154	1153
Cs3g22150	567.064	1154
Cs1g24080	566.62	1155
Cs1g14130	566.188	1156
Cs3g26390	566.015	1157
Cs4g15450	565.786	1158
Cs8g18910	565.488	1159
orange1.1t00603	564.352	1160
Cs2g09360	563.793	1161
Cs5g03320	563.788	1162
Cs3g22430	563.777	1163
Cs6g19360	563.77	1164
orange1.1t01074	563.557	1165
Cs3g05125	563.323	1166
orange1.1t00171	563.316	1167
orange1.1t01908	563.306	1168
Cs6g16170	563.174	1169
Cs4g16960	563.079	1170
Cs9g09660	562.955	1171
Cs7g14940	562.612	1172
Cs2g02260	562.201	1173
Cs3g10200	561.653	1174
Cs1g15350	561.561	1175
Cs6g09910	561.554	1176
Cs5g07450	561.485	1177
Cs1g20930	561.437	1178
Cs1g02600	561.399	1179
Cs7g30280	561.2	1180
Cs8g08460	560.498	1181
Cs3g07480	560.058	1182
Cs3g03310	559.868	1183
Cs7g06710	559.832	1184
Cs5g34820	559.465	1185
Cs7g19880	559.35	1186
orange1.1t02941	559.117	1187
Cs4g06420	559.115	1188
orange1.1t01553	558.832	1189
Cs3g02740	558.826	1190
orange1.1t01644	558.677	1191
Cs4g14895	558.57	1192
Cs7g08590	558.56	1193
Cs4g16000	558.12	1194
Cs7g05650	558.06	1195
Cs6g11530	557.834	1196
Cs4g01860	557.414	1197
Cs9g04940	556.328	1198
orange1.1t01690	556.223	1199
Cs4g12580	556.15	1200
Cs3g11940	554.988	1201
Cs4g17680	554.883	1202
orange1.1t00409	554.83	1203
orange1.1t05856	554.816	1204
orange1.1t01905	554.757	1205
Cs1g25600	554.644	1206
Cs2g28200	554.112	1207
Cs4g02630	553.996	1208
orange1.1t01426	553.752	1209
orange1.1t02727	553.671	1210
Cs5g01940	553.428	1211
orange1.1t03204	553.251	1212
Cs7g01710	553.197	1213
Cs6g06800	553.145	1214
Cs2g14830	552.986	1215
Cs5g29060	552.056	1216
orange1.1t02342	551.835	1217
Cs3g10220	551.831	1218
Cs7g18850	551.253	1219
Cs7g08240	551.123	1220
orange1.1t02914	550.367	1221
orange1.1t00543	550.364	1222
Cs5g29530	550.142	1223
Cs5g11940	550.059	1224
orange1.1t03569	549.222	1225
Cs7g12760	549.098	1226
Cs3g20110	548.982	1227
Cs7g26770	548.937	1228
Cs4g08450	548.852	1229
Cs9g06270	548.846	1230
Cs3g22140	548.624	1231
Cs2g28980	548.612	1232
Cs5g03960	548.545	1233
Cs5g03040	548.486	1234
Cs5g14220	548.334	1235
Cs5g07155	548.156	1236
Cs4g04590	547.657	1237
Cs3g05500	547.579	1238
Cs6g06290	547.067	1239
Cs2g20720	547.029	1240
Cs7g13680	546.724	1241
Cs5g28220	546.338	1242
Cs3g06680	546.102	1243
Cs9g05610	546.07	1244
Cs5g26770	545.867	1245
Cs1g16190	545.626	1246
Cs7g04770	545.389	1247
Cs6g17520	545.366	1248
Cs1g22890	545.051	1249
Cs8g02400	544.934	1250
Cs3g26050	544.912	1251
Cs4g13510	544.754	1252
Cs7g30420	543.76	1253
Cs9g03840	543.601	1254
Cs2g10420	542.73	1255
Cs8g07970	542.719	1256
Cs1g11100	542.006	1257
Cs5g08200	541.212	1258
Cs7g07920	540.887	1259
Cs5g13100	540.862	1260
orange1.1t03758	540.241	1261
Cs8g05730	540.193	1262
Cs1g25610	540.035	1263
Cs5g20540	539.804	1264
Cs3g04170	539.211	1265
Cs6g08700	538.546	1266
Cs8g03830	538.492	1267
Cs5g28270	538.488	1268
Cs8g03220	538.26	1269
Cs7g27620	538.054	1270
Cs1g03140	537.397	1271
Cs6g10940	537.046	1272
Cs2g14060	536.958	1273
Cs8g14170	536.889	1274
Cs3g26000	536.761	1275
orange1.1t00469	536.519	1276
Cs3g13580	535.739	1277
Cs3g15850	535.278	1278
Cs2g17640	535.061	1279
Cs9g08640	534.95	1280
Cs7g19950	534.305	1281
Cs5g32010	534.28	1282
Cs7g04610	533.79	1283
orange1.1t02121	533.747	1284
orange1.1t01855	533.451	1285
Cs9g15140	533.421	1286
Cs5g16400	533.082	1287
Cs5g10650	533.074	1288
Cs3g21110	533.017	1289
Cs5g33270	532.911	1290
Cs2g06200	532.603	1291
Cs7g06870	532.194	1292
Cs5g33160	532.082	1293
Cs1g01960	531.585	1294
Cs2g06150	531.534	1295
Cs2g06360	530.219	1296
orange1.1t04359	529.648	1297
Cs9g09160	529.137	1298
Cs4g06510	528.869	1299
Cs4g01570	528.838	1300
Cs3g14090	528.523	1301
Cs5g18590	528.498	1302
Cs1g10425	528.491	1303
Cs2g08370	528.367	1304
Cs9g17270	528.136	1305
Cs6g19450	527.781	1306
orange1.1t00321	527.714	1307
Cs7g17770	527.661	1308
Cs7g22830	527.6	1309
Cs8g12870	527.481	1310
Cs6g08210	527.43	1311
Cs7g18380	527.391	1312
Cs3g21120	527.121	1313
Cs9g01840	526.575	1314
Cs7g08710	526.435	1315
Cs1g18660	526.322	1316
Cs5g06810	526.314	1317
Cs7g11360	526.028	1318
Cs2g01840	525.992	1319
Cs2g03480	525.908	1320
Cs5g31170	525.517	1321
Cs7g19070	525.391	1322
orange1.1t02181	525.083	1323
Cs3g01980	524.384	1324
Cs1g06050	524.319	1325
Cs2g12800	524.29	1326
Cs3g23210	523.687	1327
Cs3g07740	523.396	1328
Cs7g28000	523.202	1329
Cs9g13170	523.187	1330
orange1.1t02758	522.88	1331
Cs2g31080	522.292	1332
orange1.1t05635	522.217	1333
Cs7g07810	521.95	1334
Cs5g06820	521.527	1335
Cs6g10600	521.077	1336
Cs1g15410	520.973	1337
Cs8g18480	520.916	1338
Cs9g07410	520.899	1339
Cs2g12960	520.846	1340
Cs5g31370	520.709	1341
Cs7g10670	519.987	1342
Cs5g31960	518.057	1343
Cs8g04090	517.313	1344
Cs3g24510	517.097	1345
Cs5g26050	517.036	1346
orange1.1t04708	516.953	1347
Cs5g19560	516.888	1348
Cs6g11510	516.229	1349
Cs3g08560	516.065	1350
Cs6g08360	515.849	1351
Cs1g18870	515.435	1352
Cs7g11150	515.312	1353
Cs7g30880	515.298	1354
orange1.1t00536	515.215	1355
Cs3g02050	514.985	1356
Cs5g12890	514.924	1357
Cs7g17250	514.836	1358
Cs3g09770	514.819	1359
orange1.1t04875	514.643	1360
Cs9g03210	514.638	1361
Cs6g06590	514.636	1362
Cs6g20200	513.697	1363
Cs9g16750	513.649	1364
Cs4g08370	513.35	1365
Cs2g20910	513.079	1366
Cs6g09000	512.849	1367
Cs9g19060	512.761	1368
Cs4g11950	512.566	1369
Cs6g07180	512.462	1370
Cs1g05490	512.372	1371
orange1.1t00254	512.251	1372
Cs6g14660	512.246	1373
Cs5g02790	511.951	1374
Cs8g02200	511.156	1375
Cs7g10660	510.77	1376
orange1.1t01092	510.67	1377
Cs1g11340	509.72	1378
Cs1g03220	509.5	1379
orange1.1t05161	509.361	1380
Cs9g18700	508.152	1381
Cs3g07350	508.01	1382
Cs3g22490	507.992	1383
Cs6g22040	507.937	1384
Cs8g05450	507.253	1385
orange1.1t00607	507.005	1386
orange1.1t01449	506.838	1387
Cs4g09470	506.717	1388
Cs2g04050	506.626	1389
Cs7g05680	506.37	1390
orange1.1t01028	506.37	1391
Cs5g25750	506.249	1392
Cs9g07090	505.974	1393
Cs5g19640	505.836	1394
Cs5g34180	505.711	1395
Cs3g11715	505.614	1396
Cs5g05930	505.595	1397
Cs9g14740	505.558	1398
Cs4g12800	504.47	1399
Cs8g20680	504.382	1400
Cs5g32770	504.039	1401
Cs4g07360	503.553	1402
Cs4g03710	503.443	1403
Cs7g14010	503.155	1404
Cs7g30620	503.142	1405
orange1.1t05622	502.814	1406
Cs1g15780	502.8	1407
Cs3g06010	502.621	1408
orange1.1t00602	502.521	1409
Cs6g11020	502.231	1410
Cs1g16270	501.921	1411
Cs6g05265	501.734	1412
orange1.1t04669	501.522	1413
Cs7g22960	501.457	1414
Cs9g02380	501.442	1415
Cs5g07110	501.15	1416
Cs7g26700	499.207	1417
Cs2g16990	498.862	1418
Cs7g14630	498.758	1419
Cs1g12440	498.632	1420
Cs2g12100	497.645	1421
Cs4g11910	497.108	1422
Cs4g10940	497.101	1423
Cs2g04380	496.744	1424
Cs2g11700	496.484	1425
Cs4g04860	496.463	1426
Cs6g13130	496.213	1427
orange1.1t00337	495.923	1428
Cs5g29290	495.894	1429
Cs9g18160	494.552	1430
Cs5g10460	493.38	1431
Cs9g16530	493.306	1432
Cs7g06460	493.119	1433
Cs2g07220	492.956	1434
Cs7g04980	492.92	1435
Cs5g17370	492.594	1436
Cs7g29810	492.547	1437
Cs6g09140	492.441	1438
Cs9g16930	492.401	1439
Cs7g28900	492.208	1440
orange1.1t04886	491.958	1441
Cs5g27170	491.903	1442
orange1.1t05854	491.762	1443
Cs8g04060	491.057	1444
Cs2g20890	490.44	1445
Cs7g13490	490.36	1446
Cs4g08570	490.337	1447
Cs7g22640	490.294	1448
Cs1g07070	490.287	1449
Cs2g28550	490.083	1450
Cs2g12410	490.061	1451
orange1.1t03737	489.404	1452
Cs1g22800	489.032	1453
Cs1g26730	488.026	1454
Cs7g11710	487.987	1455
Cs8g15030	487.943	1456
Cs7g32260	487.89	1457
orange1.1t03839	487.861	1458
Cs2g13590	487.811	1459
Cs8g17290	487.662	1460
Cs7g19010	487.408	1461
Cs7g03060	486.908	1462
orange1.1t04050	486.672	1463
Cs5g02030	486.563	1464
Cs9g08520	486.499	1465
orange1.1t02104	486.328	1466
Cs6g02040	486.057	1467
orange1.1t03017	484.798	1468
Cs5g31210	484.628	1469
Cs1g24800	484.497	1470
Cs5g14360	484.335	1471
Cs6g20100	484.146	1472
Cs7g03970	483.454	1473
Cs5g01120	483.429	1474
Cs7g27690	483.409	1475
Cs1g12890	483.387	1476
Cs5g28290	483.275	1477
Cs6g10570	483.071	1478
Cs3g21800	482.959	1479
orange1.1t00605	482.924	1480
orange1.1t00351	482.827	1481
Cs5g22060	482.691	1482
Cs7g11130	482.096	1483
Cs8g03410	481.875	1484
Cs5g26100	481.845	1485
Cs1g25690	481.613	1486
Cs6g01610	481.375	1487
orange1.1t02823	481.292	1488
Cs5g30370	481.232	1489
Cs1g19930	481.164	1490
Cs7g01850	481.143	1491
Cs4g14500	480.584	1492
Cs3g26180	478.851	1493
Cs1g20780	478.848	1494
Cs5g08590	478.7	1495
Cs5g07880	477.891	1496
Cs6g07500	477.803	1497
Cs4g14530	477.534	1498
Cs3g06595	476.792	1499
Cs4g15545	476.714	1500
Cs2g16160	476.523	1501
Cs6g07480	476.41	1502
Cs8g02820	476.368	1503
Cs3g16150	476.201	1504
Cs8g10310	476.152	1505
orange1.1t04040	476.083	1506
Cs1g01160	475.96	1507
Cs8g13640	475.068	1508
Cs2g24430	474.978	1509
Cs3g15340	474.811	1510
Cs8g18260	474.526	1511
orange1.1t00622	474.479	1512
Cs8g09200	474.373	1513
Cs5g06660	474.096	1514
Cs5g05780	473.762	1515
Cs5g31690	473.52	1516
Cs1g24040	473.115	1517
Cs3g19180	472.845	1518
Cs6g10980	472.833	1519
Cs2g12380	472.491	1520
orange1.1t03387	472.382	1521
Cs2g11800	472.337	1522
Cs7g03510	472.142	1523
Cs4g09560	471.953	1524
Cs3g04550	471.887	1525
Cs7g03290	471.876	1526
Cs1g15770	471.623	1527
orange1.1t05823	471.555	1528
Cs4g12080	470.105	1529
Cs2g29050	469.974	1530
Cs2g06010	469.84	1531
Cs5g30240	469.696	1532
Cs1g25110	469.642	1533
Cs1g03000	469.551	1534
Cs6g16040	469.344	1535
Cs8g01150	468.72	1536
orange1.1t02557	468.514	1537
orange1.1t00455	468.259	1538
Cs7g27710	468.148	1539
orange1.1t01645	467.842	1540
Cs7g22870	467.52	1541
Cs6g19050	467.44	1542
Cs5g26690	467.359	1543
Cs3g13890	467.335	1544
Cs5g02830	466.94	1545
Cs5g05030	466.673	1546
Cs4g15690	466.363	1547
Cs4g12710	465.906	1548
Cs4g05330	465.246	1549
Cs9g01260	464.867	1550
Cs7g28790	463.58	1551
Cs5g26960	463.461	1552
Cs8g17220	463.317	1553
orange1.1t01587	463.26	1554
orange1.1t04402	463.116	1555
Cs2g22350	463.092	1556
Cs2g07750	463.008	1557
orange1.1t02420	462.871	1558
Cs7g06560	462.864	1559
Cs2g21700	462.848	1560
orange1.1t05981	461.957	1561
Cs2g01410	461.899	1562
Cs6g10620	461.751	1563
Cs5g31730	461.588	1564
Cs5g07930	461.219	1565
Cs3g12350	460.94	1566
Cs1g21900	459.685	1567
Cs5g32140	459.507	1568
Cs4g03450	459.396	1569
Cs5g24050	458.997	1570
Cs6g09060	458.616	1571
orange1.1t00066	458.237	1572
Cs9g10470	457.858	1573
Cs9g16550	456.573	1574
Cs6g14560	456.34	1575
Cs4g07080	456.075	1576
Cs7g15280	455.753	1577
Cs9g03785	455.525	1578
Cs3g20530	455.254	1579
Cs5g10730	455.149	1580
Cs3g14290	454.981	1581
Cs2g05090	454.633	1582
Cs7g04830	454.6	1583
Cs7g01320	454.565	1584
Cs7g14590	454.353	1585
Cs1g26180	454.177	1586
Cs7g14610	453.808	1587
Cs7g13410	453.656	1588
Cs4g19760	453.534	1589
Cs1g21220	453.466	1590
Cs1g18170	453.379	1591
Cs7g19530	453.033	1592
Cs3g16180	452.617	1593
Cs8g02360	452.464	1594
Cs3g19490	452.283	1595
Cs6g17870	452.252	1596
Cs6g13160	452.138	1597
Cs8g15320	451.938	1598
Cs8g16050	451.815	1599
Cs2g17710	451.539	1600
Cs6g10580	451.469	1601
Cs3g05070	451.399	1602
Cs3g22250	451.178	1603
orange1.1t05850	451.1	1604
Cs2g27250	451.063	1605
Cs1g16186	450.829	1606
Cs4g13430	450.649	1607
Cs3g23400	450.153	1608
Cs5g32340	450.137	1609
Cs5g31430	450.104	1610
Cs8g03320	449.459	1611
orange1.1t01774	449.341	1612
Cs2g09190	448.965	1613
Cs9g01030	448.77	1614
Cs2g14330	448.598	1615
Cs2g23945	448.272	1616
Cs1g07930	448.019	1617
Cs7g22670	447.693	1618
Cs9g18600	447.625	1619
orange1.1t05780	447.499	1620
Cs1g18620	447.298	1621
Cs7g25620	447.119	1622
Cs2g11870	446.836	1623
Cs1g06240	446.694	1624
Cs7g21780	446.67	1625
Cs3g27840	446.589	1626
Cs5g09330	446.399	1627
Cs8g10670	445.735	1628
Cs7g21200	445.648	1629
Cs3g09020	445.416	1630
Cs6g20820	445.082	1631
Cs9g11540	443.966	1632
Cs9g08010	443.762	1633
Cs7g02080	443.473	1634
Cs4g07930	442.998	1635
Cs3g18640	442.896	1636
Cs5g27260	442.895	1637
Cs9g05950	442.834	1638
Cs3g19170	442.8	1639
Cs7g15100	442.768	1640
Cs5g07360	442.617	1641
Cs3g23550	442.438	1642
orange1.1t00546	442.414	1643
orange1.1t00356	442.016	1644
Cs7g28470	441.818	1645
Cs1g22780	441.33	1646
Cs1g21170	441.003	1647
Cs6g01520	440.623	1648
Cs5g30110	440.622	1649
Cs4g15580	440.519	1650
Cs6g11450	440.425	1651
Cs7g20800	440.293	1652
Cs6g08900	440.277	1653
Cs5g07970	440.063	1654
Cs9g18450	439.42	1655
Cs3g20760	439.157	1656
orange1.1t04054	439.156	1657
Cs4g15960	438.771	1658
Cs4g12300	438.653	1659
orange1.1t02616	438.618	1660
Cs5g26410	438.576	1661
Cs1g25190	437.884	1662
Cs5g34250	437.813	1663
Cs6g10160	437.489	1664
Cs8g03900	437.401	1665
Cs2g04640	437.016	1666
Cs5g18840	436.952	1667
Cs4g04600	436.227	1668
Cs5g25230	436.19	1669
orange1.1t01580	435.689	1670
Cs7g10910	435.567	1671
Cs1g04235	435.372	1672
Cs3g05060	435.285	1673
Cs5g13400	435.114	1674
Cs5g06600	435.089	1675
Cs4g09580	434.786	1676
orange1.1t04716	434.463	1677
Cs7g12510	434.212	1678
orange1.1t01404	433.694	1679
orange1.1t04333	433.581	1680
Cs1g17610	433.337	1681
Cs4g08380	433.161	1682
Cs7g03680	432.046	1683
Cs1g12800	432.028	1684
Cs1g06700	431.575	1685
Cs4g05780	431.555	1686
Cs3g18740	431.128	1687
Cs1g24600	431.032	1688
Cs7g05000	430.534	1689
Cs2g22900	429.738	1690
Cs7g26050	429.627	1691
Cs2g16220	429.093	1692
orange1.1t01870	429.045	1693
Cs3g15690	428.947	1694
Cs9g04490	428.416	1695
Cs2g19410	428.172	1696
Cs3g14270	427.918	1697
Cs2g19400	427.705	1698
Cs3g12250	427.557	1699
Cs8g15300	426.762	1700
orange1.1t03956	426.682	1701
Cs8g18380	426.623	1702
Cs6g17130	426.607	1703
orange1.1t05054	426.538	1704
Cs4g11170	426.279	1705
Cs5g18160	426.226	1706
Cs2g01500	426.001	1707
Cs5g10810	425.968	1708
Cs3g26440	425.931	1709
Cs1g24320	425.704	1710
orange1.1t04452	425.689	1711
Cs8g04360	425.648	1712
Cs6g11650	425.55	1713
Cs2g19130	425.269	1714
Cs3g25020	425.19	1715
Cs5g02750	425.031	1716
Cs2g24590	424.897	1717
Cs5g04710	424.777	1718
Cs2g18560	424.702	1719
Cs5g24400	423.252	1720
Cs4g10090	423.16	1721
Cs1g07990	423.159	1722
Cs9g15680	422.829	1723
Cs2g23290	422.781	1724
Cs6g16540	422.754	1725
Cs2g06070	422.488	1726
Cs7g20280	422.408	1727
Cs7g01470	422.349	1728
Cs3g11370	422.266	1729
Cs1g26600	422.042	1730
Cs3g23580	421.713	1731
Cs2g31400	421.697	1732
Cs8g18410	421.667	1733
Cs1g25260	421.627	1734
Cs7g01950	421.483	1735
Cs9g04130	421.28	1736
Cs8g03380	420.802	1737
Cs9g05390	420.476	1738
orange1.1t01110	420.215	1739
Cs5g32940	420.132	1740
Cs7g11110	419.829	1741
Cs5g13990	419.604	1742
Cs7g32360	419.568	1743
Cs4g05940	419.496	1744
Cs9g10370	419.303	1745
orange1.1t03403	419.151	1746
Cs7g11960	419.071	1747
Cs2g14170	419.003	1748
orange1.1t05924	418.856	1749
Cs3g21720	418.799	1750
Cs4g11990	418.769	1751
orange1.1t02257	418.652	1752
Cs8g13200	418.47	1753
Cs4g20280	418.421	1754
Cs8g15690	418.18	1755
orange1.1t00242	417.977	1756
Cs8g09030	417.776	1757
Cs2g02910	417.729	1758
Cs6g12525	417.653	1759
Cs1g16240	417.577	1760
Cs7g03430	417.368	1761
Cs3g21790	416.593	1762
Cs8g07560	415.775	1763
Cs7g30290	415.63	1764
Cs1g20713	415.463	1765
Cs3g27610	415.276	1766
orange1.1t01118	415.209	1767
Cs3g21970	415.032	1768
Cs5g01650	414.933	1769
Cs3g11880	414.927	1770
Cs8g03550	414.072	1771
Cs9g17720	413.784	1772
Cs4g05580	413.742	1773
Cs2g29670	413.359	1774
Cs7g11070	413.042	1775
Cs9g14680	412.937	1776
orange1.1t04832	412.644	1777
Cs8g19680	412.435	1778
orange1.1t03683	412.097	1779
orange1.1t04955	411.573	1780
Cs5g32400	410.801	1781
Cs4g17010	410.643	1782
Cs8g04325	410.586	1783
orange1.1t01856	410.502	1784
orange1.1t05893	410.413	1785
Cs1g26610	410.369	1786
Cs6g14210	410.335	1787
Cs3g10400	409.927	1788
Cs2g01270	409.857	1789
Cs8g07930	408.904	1790
Cs4g03400	408.772	1791
Cs5g31880	408.402	1792
Cs2g24680	408.132	1793
Cs5g08500	407.616	1794
Cs9g07910	407.574	1795
Cs5g27940	407.287	1796
orange1.1t00748	407.25	1797
Cs8g06380	406.962	1798
orange1.1t03790	406.594	1799
orange1.1t05968	406.3	1800
Cs4g18410	406.177	1801
Cs4g10530	406.173	1802
Cs5g26140	405.907	1803
Cs2g29250	405.589	1804
Cs5g31400	404.965	1805
Cs8g18250	404.766	1806
Cs6g21630	404.535	1807
Cs5g26610	404.465	1808
Cs8g18840	404.269	1809
Cs8g01190	403.878	1810
Cs7g15590	403.535	1811
orange1.1t05836	403.358	1812
Cs2g13770	403.16	1813
Cs9g15020	403.013	1814
orange1.1t02258	402.896	1815
Cs6g15320	402.331	1816
Cs6g12880	402.179	1817
Cs4g01390	401.795	1818
Cs2g11780	401.696	1819
orange1.1t02098	401.452	1820
Cs1g13580	401.42	1821
Cs9g18860	400.819	1822
Cs8g18890	400.699	1823
orange1.1t04713	400.524	1824
Cs2g09600	400.518	1825
Cs6g10830	400.164	1826
Cs7g16140	400.087	1827
Cs8g16760	399.974	1828
Cs3g20880	399.872	1829
Cs3g18200	399.871	1830
orange1.1t01731	399.528	1831
Cs2g16960	399.081	1832
Cs1g19560	399.026	1833
orange1.1t02333	399.007	1834
Cs2g05570	398.937	1835
Cs7g12000	398.778	1836
Cs5g01810	398.751	1837
Cs5g03450	398.661	1838
orange1.1t00415	398.578	1839
Cs8g01710	397.57	1840
Cs4g08680	397.411	1841
orange1.1t03562	397.409	1842
orange1.1t04339	397.168	1843
Cs6g14670	397.159	1844
Cs2g14570	396.88	1845
Cs9g03150	396.69	1846
Cs3g11180	396.555	1847
Cs4g07440	396.294	1848
Cs3g17820	396.14	1849
Cs2g06710	396.12	1850
Cs8g03610	395.907	1851
Cs2g02740	395.603	1852
Cs5g10370	395.371	1853
Cs3g25240	394.666	1854
orange1.1t02246	394.313	1855
orange1.1t02324	394.071	1856
Cs8g02940	393.919	1857
Cs6g09520	393.078	1858
Cs7g26440	392.857	1859
Cs7g21210	392.769	1860
Cs3g12100	392.068	1861
Cs2g01450	391.949	1862
Cs1g12700	391.881	1863
Cs1g02720	391.802	1864
Cs8g07900	391.69	1865
Cs7g01030	391.599	1866
Cs6g17350	391.59	1867
Cs1g19900	391.55	1868
Cs1g03500	391.368	1869
orange1.1t00014	391.061	1870
Cs2g11760	391.036	1871
orange1.1t02279	390.896	1872
orange1.1t00512	390.516	1873
orange1.1t00747	389.793	1874
Cs8g07210	389.73	1875
Cs8g06360	389.451	1876
orange1.1t01779	389.451	1877
Cs9g07420	389.289	1878
Cs6g17880	389.067	1879
Cs5g30440	389.021	1880
Cs8g01540	388.105	1881
Cs6g19720	387.335	1882
Cs4g15020	387.229	1883
Cs5g34930	386.825	1884
Cs4g08810	386.759	1885
orange1.1t01152	386.685	1886
Cs1g17260	386.418	1887
Cs4g18400	386.329	1888
orange1.1t00043	386.252	1889
Cs6g11900	386.041	1890
Cs7g32430	385.985	1891
Cs5g26900	385.82	1892
orange1.1t01330	385.818	1893
Cs8g19190	385.555	1894
Cs3g19210	385.257	1895
Cs6g11400	385.015	1896
Cs9g06260	384.976	1897
Cs2g17730	384.931	1898
Cs4g04280	384.923	1899
Cs1g19880	384.827	1900
Cs8g02440	384.679	1901
Cs8g15180	384.352	1902
Cs2g13240	383.809	1903
Cs2g17280	383.719	1904
Cs1g14270	383.698	1905
Cs7g08960	383.568	1906
Cs9g16210	383.488	1907
Cs7g08340	382.376	1908
orange1.1t04775	382.248	1909
orange1.1t03732	382.047	1910
Cs5g14005	381.888	1911
Cs8g03030	381.614	1912
Cs8g03820	381.389	1913
Cs7g17740	380.94	1914
Cs7g21635	380.865	1915
Cs4g15660	380.338	1916
Cs2g03900	380.338	1917
Cs2g18040	380.019	1918
Cs9g10120	380.01	1919
Cs7g12920	380.003	1920
orange1.1t01641	379.942	1921
Cs3g23880	379.849	1922
Cs5g11490	379.658	1923
Cs6g09810	379.58	1924
Cs1g12840	379.311	1925
Cs9g05180	379.15	1926
Cs2g02950	379.056	1927
Cs2g19640	378.609	1928
Cs9g01190	378.345	1929
orange1.1t03744	378.288	1930
Cs6g10440	378.196	1931
Cs5g10410	377.825	1932
Cs5g18130	377.198	1933
Cs5g03890	377.191	1934
Cs6g13000	376.934	1935
Cs1g11420	376.697	1936
Cs3g26770	376.378	1937
Cs7g19660	376.315	1938
Cs5g02080	376.275	1939
Cs5g10470	376.139	1940
Cs6g14610	375.715	1941
Cs7g11100	375.651	1942
orange1.1t04944	375.533	1943
Cs5g18900	375.096	1944
Cs4g01560	374.893	1945
orange1.1t04283	374.4	1946
Cs2g29490	374.098	1947
Cs6g02830	374.001	1948
Cs3g16510	373.752	1949
orange1.1t04676	373.192	1950
Cs3g17030	372.487	1951
Cs2g30330	371.926	1952
Cs9g06980	371.866	1953
Cs3g22410	371.695	1954
Cs8g07090	371.594	1955
orange1.1t00437	371.519	1956
Cs8g04000	370.656	1957
Cs7g24770	370.24	1958
Cs7g19400	370.072	1959
orange1.1t04049	369.633	1960
Cs4g14120	369.146	1961
Cs7g05100	369.093	1962
Cs1g06870	369.083	1963
Cs5g22840	369.017	1964
Cs3g14450	368.559	1965
orange1.1t01674	368.475	1966
Cs3g08850	368.251	1967
Cs9g10530	368.063	1968
Cs3g16900	367.844	1969
orange1.1t04408	367.329	1970
Cs1g12150	367.286	1971
Cs5g02940	367.282	1972
Cs2g03230	366.585	1973
Cs9g15050	366.461	1974
Cs4g19400	366.349	1975
Cs2g11850	366.275	1976
Cs9g07520	366.08	1977
orange1.1t05221	366.027	1978
Cs1g21510	365.9	1979
Cs6g14160	365.551	1980
orange1.1t02423	365.409	1981
Cs6g14030	365.328	1982
Cs6g20510	365.218	1983
Cs1g09400	365.142	1984
Cs2g10960	365.046	1985
Cs2g06690	364.86	1986
Cs9g01740	364.609	1987
Cs8g18460	364.599	1988
orange1.1t03903	364.359	1989
orange1.1t00296	364.11	1990
Cs6g15640	363.557	1991
Cs3g04060	363.256	1992
Cs1g25220	363.076	1993
Cs9g04580	362.952	1994
Cs4g09290	362.82	1995
Cs7g26730	362.517	1996
Cs9g16760	362.053	1997
Cs3g20440	361.857	1998
orange1.1t04112	361.852	1999
[truncated: 2,836 more rows]
