# Supplementary material for: SnRK-PP2C-PYL Gene Families in Citrus sinensis: Genomic Characterization and Regulatory Roles in Carotenoid Metabolism
Source: Metabolites. 2025 Sep 12;15(9):610. doi: 10.3390/metabo15090610 (PMC12471423; doi:10.3390/metabo15090610)
Supplement: Supplementary file 1 [file metabolites-15-00610-s001.zip › Supplementary Table S3. turquoise 222 genes annotation.xlsx]

## Sheet: COG,KOG,Pfam,Swiss_Prot,NR
	ID	Transcription factor	COG_class_annotation	KOG_class_annotation	Pfam_annotation	Swiss_Prot_annotation	NR_annotation
1	Cs1g06080	SPOROCYTELESS/NOZZLE (SPL/NZZ)	--	--	Plant transcription factor NOZZLE	--	PREDICTED: uncharacterized protein LOC102621039 [Citrus sinensis]
2	Cs1g09660	NAC	--	--	No apical meristem (NAM) protein	Protein NTM1-like 8 {ECO:0000303|PubMed:19704545} OS=Arabidopsis thaliana (Mouse-ear cress) PE=1 SV=1	PREDICTED: NAC domain-containing protein 69-like [Citrus sinensis]
3	Cs1g02580	bHLH	--	--	Helix-loop-helix DNA-binding domain	Transcription factor bHLH91 GN=F16D14.5 OS=Arabidopsis thaliana (Mouse-ear cress) PE=2 SV=1	hypothetical protein CICLE_v10019669mg [Citrus clementina]
4	Cs1g03300	AP2-EREBP（ERF）	--	--	AP2 domain	Ethylene-responsive transcription factor 13 GN=T13E15.15 OS=Arabidopsis thaliana (Mouse-ear cress) PE=2 SV=2	hypothetical protein CICLE_v10021132mg [Citrus clementina]
5	Cs1g01010	-	Posttranslational modification, protein turnover, chaperones	Posttranslational modification, protein turnover, chaperones	TCP-1/cpn60 chaperonin family	T-complex protein 1 subunit gamma {ECO:0000303|PubMed:11599560} OS=Arabidopsis thaliana (Mouse-ear cress) PE=1 SV=1	hypothetical protein CICLE_v10025301mg [Citrus clementina]
6	Cs1g01160	-	--	Signal transduction mechanisms	NB-ARC domain;; Leucine Rich repeats (2 copies);; Leucine rich repeat	Putative disease resistance protein RGA3 GN=RGA3 OS=Solanum bulbocastanum (Wild potato) PE=2 SV=2	PREDICTED: putative disease resistance protein RGA3-like [Citrus sinensis]
7	Cs1g01165	-	--	--	--	--	--
8	Cs1g01560	-	Amino acid transport and metabolism	Amino acid transport and metabolism	Asparagine synthase;; Glutamine amidotransferase domain;; Glutamine amidotransferase domain;; Aluminium induced protein;; Glutamine amidotransferases class-II	Asparagine synthetase [glutamine-hydrolyzing] 3 OS=Arabidopsis thaliana (Mouse-ear cress) PE=1 SV=1	hypothetical protein CICLE_v10025269mg [Citrus clementina]
9	Cs1g01580	-	Translation, ribosomal structure and biogenesis	Translation, ribosomal structure and biogenesis	Ribosomal protein L23	--	PREDICTED: 39S ribosomal protein L23, mitochondrial-like [Citrus sinensis]
10	Cs1g01760	-	Amino acid transport and metabolism	Amino acid transport and metabolism	Aminotransferase class I and II;; DegT/DnrJ/EryC1/StrS aminotransferase family	Bifunctional aspartate aminotransferase and glutamate/aspartate-prephenate aminotransferase (Precursor) OS=Petunia hybrida (Petunia) PE=1 SV=1	PREDICTED: bifunctional aspartate aminotransferase and glutamate/aspartate-prephenate aminotransferase-like isoform X1 [Citrus sinensis]
11	Cs1g01790	-	--	General function prediction only	--	--	PREDICTED: CD2 antigen cytoplasmic tail-binding protein 2 homolog [Citrus sinensis]
12	Cs1g01860	-	--	Inorganic ion transport and metabolism	Heavy-metal-associated domain	Heavy metal-associated isoprenylated plant protein 26 (Precursor) GN=F20M13.140 OS=Arabidopsis thaliana (Mouse-ear cress) PE=1 SV=1	hypothetical protein CICLE_v10026695mg [Citrus clementina]
13	Cs1g01890	-	--	Signal transduction mechanisms	NB-ARC domain;; Leucine Rich repeats (2 copies)	Putative disease resistance protein RGA3 GN=RGA3 OS=Solanum bulbocastanum (Wild potato) PE=2 SV=2	PREDICTED: putative disease resistance protein RGA3-like isoform X1 [Citrus sinensis]
14	Cs1g01940	-	--	--	Mitochondrial inner membrane protein	--	PREDICTED: caldesmon-like isoform X1 [Citrus sinensis]
15	Cs1g01960	-	Function unknown	Function unknown	Domain of unknown function (DUF367)	--	hypothetical protein CISIN_1g039464mg [Citrus sinensis]
16	Cs1g01970	-	--	Chromatin structure and dynamics	SAP domain	--	hypothetical protein CICLE_v10025009mg [Citrus clementina]
17	Cs1g01980	-	Translation, ribosomal structure and biogenesis	Translation, ribosomal structure and biogenesis	Ribosomal protein L7Ae/L30e/S12e/Gadd45 family	60S ribosomal protein L30 GN=RPL30 OS=Lupinus luteus (European yellow lupin) PE=3 SV=1	hypothetical protein CICLE_v10026806mg [Citrus clementina]
18	Cs1g02050	-	--	--	--	--	hypothetical protein POPTR_0005s08290g [Populus trichocarpa]
19	Cs1g02195	-	--	--	--	--	hypothetical protein CICLE_v10016908mg [Citrus clementina]
20	Cs1g02200	-	--	--	--	--	--
21	Cs1g02320	-	Amino acid transport and metabolism	Amino acid transport and metabolism	Aminotransferase class-III	Alanine--glyoxylate aminotransferase 2 homolog 1, mitochondrial (Precursor) GN=AGT2 OS=Arabidopsis thaliana (Mouse-ear cress) PE=2 SV=1	hypothetical protein CICLE_v10025514mg [Citrus clementina]
22	Cs1g02330	-	--	--	--	--	--
23	Cs1g02340	-	--	General function prediction only	PPR repeat family;; PPR repeat;; PPR repeat;; Pentatricopeptide repeat domain;; DYW family of nucleic acid deaminases;; Tetratricopeptide repeat;; Tetratricopeptide repeat	Pentatricopeptide repeat-containing protein At2g22070 GN=PCMP-H41 OS=Arabidopsis thaliana (Mouse-ear cress) PE=3 SV=1	hypothetical protein CICLE_v10027512mg [Citrus clementina]
24	Cs1g02430	-	--	--	Domain of unknown function (DUF4220);; Protein of unknown function, DUF594	--	hypothetical protein CICLE_v10027077mg [Citrus clementina]
25	Cs1g02560	-	--	--	--	--	PREDICTED: UDP-glycosyltransferase 83A1-like [Citrus sinensis]
26	Cs1g02590	-	--	General function prediction only	PPR repeat family;; PPR repeat;; Pentatricopeptide repeat domain;; PPR repeat	Pentatricopeptide repeat-containing protein At1g08070 GN=PCMP-H12 OS=Arabidopsis thaliana (Mouse-ear cress) PE=2 SV=1	PREDICTED: pentatricopeptide repeat-containing protein At1g08070-like [Citrus sinensis]
27	Cs1g02600	-	Intracellular trafficking, secretion, and vesicular transport	Intracellular trafficking, secretion, and vesicular transport	Sec23/Sec24 trunk domain;; Sec23/Sec24 helical domain;; Sec23/Sec24 beta-sandwich domain;; Sec23/Sec24 zinc finger;; Gelsolin repeat	Protein transport protein Sec24-like At3g07100 GN=At3g07100 OS=Arabidopsis thaliana (Mouse-ear cress) PE=2 SV=2	PREDICTED: protein transport protein SEC23-like [Citrus sinensis]
28	Cs1g02610	-	--	--	--	--	--
29	Cs1g02650	-	General function prediction only	Lipid transport and metabolism	OHCU decarboxylase;; HIUase/Transthyretin family	5-hydroxyisourate hydrolase GN=TTL OS=Arabidopsis thaliana (Mouse-ear cress) PE=1 SV=1	PREDICTED: uric acid degradation bifunctional protein TTL-like isoform X1 [Citrus sinensis]
30	Cs1g02710	-	Defense mechanisms	Secondary metabolites biosynthesis, transport and catabolism	ABC transporter transmembrane region;; ABC transporter;; P-loop containing region of AAA domain;; 50S ribosome-binding GTPase;; AAA domain;; Miro-like protein;; Type II/IV secretion system protein	ABC transporter C family member 9 GN=T2O9.140 OS=Arabidopsis thaliana (Mouse-ear cress) PE=2 SV=2	PREDICTED: ABC transporter C family member 9-like isoform X1 [Citrus sinensis]
31	Cs1g02720	-	--	--	Glycosyl hydrolase family 9	Endoglucanase 12 (Precursor) GN=At2g44540 OS=Arabidopsis thaliana (Mouse-ear cress) PE=3 SV=1	hypothetical protein CISIN_1g043272mg, partial [Citrus sinensis]
32	Cs1g02830	-	--	--	Triose-phosphate Transporter family	Probable purine permease 11 GN=PUP11 OS=Arabidopsis thaliana (Mouse-ear cress) PE=1 SV=1	hypothetical protein CICLE_v10020615mg [Citrus clementina]
33	Cs1g02840	-	General function prediction only	Intracellular trafficking, secretion, and vesicular transport	Ras family;; Miro-like protein;; ADP-ribosylation factor family;; Elongation factor Tu GTP binding domain;; Gtr1/RagA G protein conserved region;; Signal recognition particle receptor beta subunit;; 50S ribosome-binding GTPase	Ras-related protein RABH1b GN=F16B22.10 OS=Arabidopsis thaliana (Mouse-ear cress) PE=1 SV=1	hypothetical protein CICLE_v10022269mg [Citrus clementina]
34	Cs1g02910	-	--	General function prediction only	PPR repeat family;; PPR repeat;; PPR repeat;; Pentatricopeptide repeat domain	Pentatricopeptide repeat-containing protein At5g01110 GN=At5g01110 OS=Arabidopsis thaliana (Mouse-ear cress) PE=2 SV=1	PREDICTED: pentatricopeptide repeat-containing protein At5g01110-like isoform X1 [Citrus sinensis]
35	Cs1g02920	-	General function prediction only;; Signal transduction mechanisms;; Transcription;; Replication, recombination and repair	Signal transduction mechanisms	Protein kinase domain;; Protein tyrosine kinase	Probable receptor-like protein kinase At5g47070 GN=At5g47070 OS=Arabidopsis thaliana (Mouse-ear cress) PE=1 SV=1	PREDICTED: probable receptor-like protein kinase At5g47070-like [Citrus sinensis]
36	Cs1g02960	-	Translation, ribosomal structure and biogenesis	Translation, ribosomal structure and biogenesis	Ribosomal L37ae protein family	60S ribosomal protein L37a OS=Oryza sativa subsp. japonica (Rice) PE=1 SV=1	hypothetical protein CISIN_1g045338mg [Citrus sinensis]
37	Cs1g02970	-	Function unknown	General function prediction only	MORN repeat	Phosphatidylinositol 4-phosphate 5-kinase 8 GN=PIP5K8 OS=Arabidopsis thaliana (Mouse-ear cress) PE=1 SV=1	PREDICTED: uncharacterized protein LOC102618644 [Citrus sinensis]
38	Cs1g03000	-	--	Function unknown	CHCH domain	--	hypothetical protein CICLE_v10023064mg [Citrus clementina]
39	Cs1g03040	-	--	--	Cyclophilin type peptidyl-prolyl cis-trans isomerase/CLD	--	PREDICTED: uncharacterized protein LOC102621214 [Citrus sinensis]
40	Cs1g03080	-	--	General function prediction only	PPR repeat;; PPR repeat family;; Pentatricopeptide repeat domain;; Tetratricopeptide repeat;; PPR repeat	Pentatricopeptide repeat-containing protein At1g02150 GN=At1g02150 OS=Arabidopsis thaliana (Mouse-ear cress) PE=2 SV=2	hypothetical protein CICLE_v10019658mg [Citrus clementina]
41	Cs1g03110	-	Nucleotide transport and metabolism	Nucleotide transport and metabolism	Nucleoside diphosphate kinase	Nucleoside diphosphate kinase 1 GN=T30A10.80 OS=Arabidopsis thaliana (Mouse-ear cress) PE=1 SV=1	PREDICTED: nucleoside diphosphate kinase 1-like [Citrus sinensis]
42	Cs1g03140	-	--	RNA processing and modification	Mago nashi protein	Protein mago nashi homolog OS=Oryza sativa subsp. japonica (Rice) PE=2 SV=2	hypothetical protein CICLE_v10022690mg [Citrus clementina]
43	Cs1g03180	-	--	--	RWD domain;; Ring finger domain	--	hypothetical protein CICLE_v10020918mg [Citrus clementina]
44	Cs1g03220	-	--	--	Protein of unknown function (DUF632);; Protein of unknown function (DUF630)	--	hypothetical protein CISIN_1g040600mg [Citrus sinensis]
45	Cs1g03230	-	--	Posttranslational modification, protein turnover, chaperones	Leucine carboxyl methyltransferase	--	hypothetical protein CICLE_v10021096mg [Citrus clementina]
46	Cs1g03320	-	Inorganic ion transport and metabolism	General function prediction only	Uncharacterised protein family UPF0565;; E1-E2 ATPase	Plasma membrane ATPase 1 GN=PMA1 OS=Nicotiana plumbaginifolia (Leadwort-leaved tobacco) PE=2 SV=1	PREDICTED: UPF0565 protein C2orf69 homolog [Citrus sinensis]
47	Cs1g03430	-	--	--	Protein of unknown function (DUF1639)	--	hypothetical protein CICLE_v10021338mg [Citrus clementina]
48	Cs1g03450	-	--	Function unknown	TIM21;; Cytochrome oxidase complex assembly protein 1	Probable mitochondrial import inner membrane translocase subunit TIM21 (Precursor) GN=TIM21 OS=Arabidopsis thaliana (Mouse-ear cress) PE=1 SV=1	hypothetical protein CICLE_v10021461mg [Citrus clementina]
49	Cs1g03460	-	--	--	--	--	hypothetical protein CICLE_v10018658mg [Citrus clementina]
50	Cs1g03490	-	--	--	--	--	hypothetical protein CICLE_v10024012mg [Citrus clementina]
51	Cs1g03500	-	Posttranslational modification, protein turnover, chaperones	Posttranslational modification, protein turnover, chaperones	DnaJ domain;; DnaJ C terminal domain;; DnaJ central domain	DnaJ protein homolog (Precursor) GN=DNAJ1 OS=Cucumis sativus (Cucumber) PE=2 SV=1	hypothetical protein CICLE_v10020330mg [Citrus clementina]
52	Cs1g03530	-	--	--	Lecithin:cholesterol acyltransferase	--	hypothetical protein CICLE_v10019862mg [Citrus clementina]
53	Cs1g03590	-	Translation, ribosomal structure and biogenesis	Translation, ribosomal structure and biogenesis	Elongation factor Tu GTP binding domain;; Elongation factor G, domain IV;; Elongation Factor G, domain II;; Elongation factor G C-terminus;; Elongation factor Tu domain 2	Elongation factor G-2, mitochondrial (Precursor) GN=MEFG2 OS=Arabidopsis thaliana (Mouse-ear cress) PE=2 SV=1	hypothetical protein CICLE_v10018974mg [Citrus clementina]
54	Cs1g03610	-	Energy production and conversion	Energy production and conversion	lactate/malate dehydrogenase, alpha/beta C-terminal domain;; lactate/malate dehydrogenase, NAD binding domain	Malate dehydrogenase, cytoplasmic OS=Zea mays (Maize) PE=1 SV=2	PREDICTED: malate dehydrogenase, cytoplasmic-like isoform X1 [Citrus sinensis]
55	Cs1g03620	-	--	--	--	--	hypothetical protein CICLE_v10022588mg [Citrus clementina]
56	Cs1g04070	-	--	--	Tetratricopeptide repeat;; Tetratricopeptide repeat;; Tetratricopeptide repeat;; Tetratricopeptide repeat;; Tetratricopeptide repeat;; Tetratricopeptide repeat;; Tetratricopeptide repeat	protein SLOW GREEN 1, chloroplastic {ECO:0000303|PubMed:24420572} (Precursor) OS=Arabidopsis thaliana (Mouse-ear cress) PE=1 SV=1	hypothetical protein CICLE_v10025951mg [Citrus clementina]
57	Cs1g04115	-	--	--	--	--	--
58	Cs1g04120	-	--	Function unknown	Spatacsin C-terminus	--	PREDICTED: uncharacterized protein LOC102626916 [Citrus sinensis]
59	Cs1g04235	-	--	--	--	--	--
60	Cs1g04390	-	--	Transcription	RNA polymerase III transcription factor (TF)IIIC subunit	--	PREDICTED: general transcription factor 3C polypeptide 5-like [Citrus sinensis]
61	Cs1g04560	-	General function prediction only	Function unknown	WD domain, G-beta repeat;; Eukaryotic translation initiation factor eIF2A	Protein Mut11 GN=Mut11 OS=Chlamydomonas reinhardtii (Chlamydomonas smithii) PE=2 SV=1	hypothetical protein CICLE_v10026172mg [Citrus clementina]
62	Cs1g04610	-	Transcription	Function unknown	Alba;; Rpp20 subunit of nuclear RNase MRP and P	--	hypothetical protein CICLE_v10026333mg [Citrus clementina]
63	Cs1g04690	-	--	Posttranslational modification, protein turnover, chaperones	PCI domain	26S proteasome non-ATPase regulatory subunit 12 homolog A GN=MYH9.11 OS=Arabidopsis thaliana (Mouse-ear cress) PE=1 SV=1	hypothetical protein CICLE_v10025611mg [Citrus clementina]
64	Cs1g04820	-	--	--	--	--	hypothetical protein CICLE_v10026385mg [Citrus clementina]
65	Cs1g04860	-	--	--	TFIIS helical bundle-like domain	Probable mediator of RNA polymerase II transcription subunit 26c GN=MYH9.6 OS=Arabidopsis thaliana (Mouse-ear cress) PE=1 SV=1	hypothetical protein CICLE_v10025964mg [Citrus clementina]
66	Cs1g05000	-	Cytoskeleton	Cytoskeleton	Actin	Actin-7 GN=ACT7 OS=Arabidopsis thaliana (Mouse-ear cress) PE=1 SV=1	hypothetical protein CICLE_v10025866mg [Citrus clementina]
67	Cs1g05120	-	--	--	Leucine Rich repeats (2 copies);; Leucine rich repeat;; Protein kinase domain;; Protein tyrosine kinase;; Leucine Rich Repeat;; Leucine rich repeat N-terminal domain;; Leucine Rich repeat	Probable LRR receptor-like serine/threonine-protein kinase At3g47570 (Precursor) GN=At3g47570 OS=Arabidopsis thaliana (Mouse-ear cress) PE=2 SV=1	PREDICTED: putative receptor-like protein kinase At3g47110-like [Citrus sinensis]
68	Cs1g05210	-	--	Function unknown	Uncharacterised ACR, YggU family COG1872	--	hypothetical protein CICLE_v10026766mg [Citrus clementina]
69	Cs1g05410	-	General function prediction only	Function unknown	WD domain, G-beta repeat	Transcription initiation factor TFIID subunit 5 GN=TAF5 OS=Arabidopsis thaliana (Mouse-ear cress) PE=1 SV=1	hypothetical protein CICLE_v10025084mg [Citrus clementina]
70	Cs1g05450	-	--	General function prediction only	Domain of unknown function;; Ankyrin repeats (3 copies);; Ankyrin repeats (many copies);; Ankyrin repeat;; Ankyrin repeats (many copies);; Ankyrin repeat	Ankyrin repeat-containing protein At3g12360 GN=At3g12360 OS=Arabidopsis thaliana (Mouse-ear cress) PE=2 SV=1	hypothetical protein CICLE_v10025204mg [Citrus clementina]
71	Cs1g05480	-	--	--	Protein of unknown function (DUF506)	--	hypothetical protein CICLE_v10026207mg [Citrus clementina]
72	Cs1g05490	-	Translation, ribosomal structure and biogenesis	Translation, ribosomal structure and biogenesis	Ribosomal protein L17	50S ribosomal protein L17, chloroplastic (Precursor) GN=RPL17 OS=Nicotiana tabacum (Common tobacco) PE=2 SV=1	hypothetical protein CICLE_v10026667mg [Citrus clementina]
73	Cs1g05680	-	Amino acid transport and metabolism	General function prediction only	Aminotransferase class-V	--	hypothetical protein CICLE_v10000628mg [Citrus clementina]
74	Cs1g05700	-	--	--	GDP-fucose protein O-fucosyltransferase	Uncharacterized protein At1g04910 GN=At1g04910 OS=Arabidopsis thaliana (Mouse-ear cress) PE=2 SV=1	hypothetical protein CICLE_v10000858mg [Citrus clementina]
75	Cs1g05770	-	--	--	--	--	hypothetical protein CICLE_v10002949mg [Citrus clementina]
76	Cs1g05780	-	--	--	--	BTB/POZ domain-containing protein At2g13690 GN=PRL1-IFG OS=Arabidopsis thaliana (Mouse-ear cress) PE=2 SV=2	hypothetical protein CICLE_v10000740mg [Citrus clementina]
77	Cs1g05830	-	--	Cell wall/membrane/envelope biogenesis	1,3-beta-glucan synthase component;; 1,3-beta-glucan synthase subunit FKS1, domain-1	Callose synthase 5 OS=Arabidopsis thaliana (Mouse-ear cress) PE=1 SV=1	hypothetical protein CICLE_v10000018mg [Citrus clementina]
78	Cs1g05900	-	Nucleotide transport and metabolism	Nucleotide transport and metabolism	Phosphoribosyl transferase domain	Adenine phosphoribosyltransferase 1, chloroplastic (Precursor) GN=F17L21.24 OS=Arabidopsis thaliana (Mouse-ear cress) PE=1 SV=2	PREDICTED: uncharacterized protein LOC102618730 [Citrus sinensis]
79	Cs1g06050	-	--	--	Universal stress protein family	--	PREDICTED: uncharacterized protein LOC102621041 [Citrus sinensis]
80	Cs1g06130	-	General function prediction only	RNA processing and modification	Met-10+ like-protein;; N2,N2-dimethylguanosine tRNA methyltransferase	tRNA (guanine(37)-N1)-methyltransferase 1 {ECO:0000255|HAMAP-Rule:MF_03152} GN=VIT_19s0014g03930 OS=Vitis vinifera (Grape) PE=3 SV=1	PREDICTED: tRNA (guanine(37)-N1)-methyltransferase 1-like [Citrus sinensis]
81	Cs1g06240	-	--	--	Wound-induced protein	--	hypothetical protein CICLE_v10010020mg [Citrus clementina]
82	Cs1g06380	-	--	--	--	--	hypothetical protein CICLE_v10010014mg [Citrus clementina]
83	Cs1g06420	-	Intracellular trafficking, secretion, and vesicular transport	Signal transduction mechanisms	Putative GTPase activating protein for Arf	Probable ADP-ribosylation factor GTPase-activating protein AGD5 GN=MDK4.13 OS=Arabidopsis thaliana (Mouse-ear cress) PE=1 SV=1	PREDICTED: probable ADP-ribosylation factor GTPase-activating protein AGD5-like isoform X1 [Citrus sinensis]
84	Cs1g06450	-	--	--	F-box-like;; F-box domain	F-box protein At3g44326 GN=At3g44326 OS=Arabidopsis thaliana (Mouse-ear cress) PE=2 SV=1	hypothetical protein CICLE_v10010559mg [Citrus clementina]
85	Cs1g06530	-	--	--	--	--	PREDICTED: uncharacterized protein LOC102630070 [Citrus sinensis]
86	Cs1g06660	-	Inorganic ion transport and metabolism	Nucleotide transport and metabolism;; Inorganic ion transport and metabolism	Inositol monophosphatase family	PAP-specific phosphatase HAL2-like GN=AHL OS=Arabidopsis thaliana (Mouse-ear cress) PE=2 SV=1	PREDICTED: PAP-specific phosphatase HAL2-like isoform X1 [Citrus sinensis]
87	Cs1g06670	-	--	--	--	GDSL esterase/lipase At5g03810 (Precursor) GN=At5g03810 OS=Arabidopsis thaliana (Mouse-ear cress) PE=3 SV=1	PREDICTED: GDSL esterase/lipase At5g03820-like [Citrus sinensis]
88	Cs1g06700	-	--	General function prediction only	Trafficking protein particle complex subunit 10, TRAPPC10;; Foie gras liver health family 1	Trafficking protein particle complex II-specific subunit 130 homolog {ECO:0000305} OS=Arabidopsis thaliana (Mouse-ear cress) PE=1 SV=1	PREDICTED: uncharacterized protein LOC102610505 [Citrus sinensis]
89	Cs1g06750	-	--	--	No apical meristem (NAM) protein	NAC transcription factor 25 GN=At1g61110 OS=Arabidopsis thaliana (Mouse-ear cress) PE=2 SV=1	hypothetical protein CICLE_v10008628mg [Citrus clementina]
90	Cs1g06860	-	--	Defense mechanisms	Lanthionine synthetase C-like protein	LanC-like protein GCR2 GN=F14G24.19 OS=Arabidopsis thaliana (Mouse-ear cress) PE=1 SV=1	PREDICTED: lanC-like protein GCR2-like [Citrus sinensis]
91	Cs1g06870	-	--	Translation, ribosomal structure and biogenesis	Brix domain	--	PREDICTED: ribosome biogenesis protein BRX1 homolog [Citrus sinensis]
92	Cs1g06910	-	--	Energy production and conversion	CBS domain	CBS domain-containing protein CBSX5 GN=CBSX5 OS=Arabidopsis thaliana (Mouse-ear cress) PE=2 SV=2	hypothetical protein CICLE_v10008537mg [Citrus clementina]
93	Cs1g06920	-	Cell cycle control, cell division, chromosome partitioning;; Cytoskeleton	Function unknown	Regulator of chromosome condensation (RCC1) repeat;; Regulator of chromosome condensation (RCC1) repeat	Ultraviolet-B receptor UVR8 GN=UVR8 OS=Arabidopsis thaliana (Mouse-ear cress) PE=1 SV=1	hypothetical protein CISIN_1g011268mg [Citrus sinensis]
94	Cs1g07000	-	--	--	--	--	hypothetical protein CICLE_v10010140mg [Citrus clementina]
95	Cs1g07040	-	--	Lipid transport and metabolism	--	--	hypothetical protein CICLE_v10007637mg [Citrus clementina]
96	Cs1g07070	-	--	General function prediction only	Domain of unknown function (DUF4283)	--	hypothetical protein CISIN_1g046866mg, partial [Citrus sinensis]
97	Cs1g07080	-	--	--	--	--	PREDICTED: RNA-binding protein 25-like [Citrus sinensis]
98	Cs1g07245	-	--	--	--	--	PREDICTED: uncharacterized protein LOC102614838 [Citrus sinensis]
99	Cs1g07290	-	--	General function prediction only	Domain of unknown function (DUF4283);; Zinc knuckle	--	PREDICTED: uncharacterized protein LOC102629728 [Citrus sinensis]
100	Cs1g07310	-	--	Posttranslational modification, protein turnover, chaperones	Ubiquitin-conjugating enzyme	Probable ubiquitin-conjugating enzyme E2 26 GN=UBC26 OS=Arabidopsis thaliana (Mouse-ear cress) PE=2 SV=2	PREDICTED: uncharacterized protein LOC102627978 [Citrus sinensis]
101	Cs1g07320	-	--	Posttranslational modification, protein turnover, chaperones	Ubiquitin-conjugating enzyme	Probable ubiquitin-conjugating enzyme E2 26 GN=UBC26 OS=Arabidopsis thaliana (Mouse-ear cress) PE=2 SV=2	hypothetical protein CISIN_1g042246mg [Citrus sinensis]
102	Cs1g07330	-	--	--	--	Metallothionein-like protein type 3 OS=Carica papaya (Papaya) PE=3 SV=1	metallothionein-like protein [Citrus unshiu]
103	Cs1g07360	-	General function prediction only;; Signal transduction mechanisms;; Transcription;; Replication, recombination and repair	Cell cycle control, cell division, chromosome partitioning	Protein kinase domain;; Protein tyrosine kinase	Probable serine/threonine-protein kinase At1g09600 GN=At1g09600 OS=Arabidopsis thaliana (Mouse-ear cress) PE=3 SV=1	PREDICTED: probable serine/threonine-protein kinase At1g09600-like [Citrus sinensis]
104	Cs1g07370	-	--	Cell cycle control, cell division, chromosome partitioning	--	Probable serine/threonine-protein kinase At1g09600 GN=At1g09600 OS=Arabidopsis thaliana (Mouse-ear cress) PE=3 SV=1	PREDICTED: probable serine/threonine-protein kinase At1g09600-like [Citrus sinensis]
105	Cs1g07400	-	--	Carbohydrate transport and metabolism	Core-2/I-Branching enzyme	--	hypothetical protein CICLE_v10008455mg [Citrus clementina]
106	Cs1g07460	-	--	--	VQ motif	--	PREDICTED: uncharacterized protein DDB_G0283357-like [Citrus sinensis]
107	Cs1g07480	-	Energy production and conversion	Carbohydrate transport and metabolism	Class II Aldolase and Adducin N-terminal domain;; Haloacid dehalogenase-like hydrolase	Enolase-phosphatase E1 {ECO:0000255|HAMAP-Rule:MF_03118} GN=RCOM_0591060 OS=Ricinus communis (Castor bean) PE=3 SV=1	PREDICTED: probable bifunctional methylthioribulose-1-phosphate dehydratase/enolase-phosphatase E1-like [Citrus sinensis]
108	Cs1g07500	-	--	--	--	--	PREDICTED: uncharacterized protein LOC102606799 isoform X3 [Citrus sinensis]
109	Cs1g07510	-	--	--	Plastocyanin-like domain	Early nodulin-like protein 2 (Precursor) GN=At4g27520 OS=Arabidopsis thaliana (Mouse-ear cress) PE=1 SV=1	hypothetical protein CICLE_v10008649mg [Citrus clementina]
110	Cs1g07580	-	--	General function prediction only	Viral movement protein (MP)	Putative ribonuclease H protein At1g65750 GN=At1g65750 OS=Arabidopsis thaliana (Mouse-ear cress) PE=3 SV=1	CTV.20 [Citrus trifoliata]
111	Cs1g07790	-	--	Signal transduction mechanisms	NB-ARC domain	Disease resistance protein RPP13 GN=RPP13 OS=Arabidopsis thaliana (Mouse-ear cress) PE=2 SV=2	hypothetical protein CISIN_1g041194mg [Citrus sinensis]
112	Cs1g07930	-	--	--	--	--	PREDICTED: micronuclear linker histone polyprotein-like isoform X1 [Citrus sinensis]
113	Cs1g07980	-	Translation, ribosomal structure and biogenesis	--	Ribosomal protein S20	30S ribosomal protein S20, chloroplastic (Precursor) GN=RPS20 OS=Arabidopsis thaliana (Mouse-ear cress) PE=2 SV=1	hypothetical protein CICLE_v10009636mg [Citrus clementina]
114	Cs1g07990	-	--	Posttranslational modification, protein turnover, chaperones	Proteasome non-ATPase 26S subunit	--	PREDICTED: 26S proteasome non-ATPase regulatory subunit 5-like isoform X2 [Citrus sinensis]
115	Cs1g08050	-	--	General function prediction only	Zinc-finger of the MIZ type in Nse subunit	E3 SUMO-protein ligase MMS21 GN=F4B12.6 OS=Arabidopsis thaliana (Mouse-ear cress) PE=1 SV=1	hypothetical protein CICLE_v10009269mg [Citrus clementina]
116	Cs1g08060	-	--	Replication, recombination and repair	Exonuclease	Uncharacterized exonuclease domain-containing protein At3g15140 GN=At3g15140 OS=Arabidopsis thaliana (Mouse-ear cress) PE=2 SV=1	PREDICTED: uncharacterized exonuclease domain-containing protein At3g15140-like [Citrus sinensis]
117	Cs1g08080	-	Function unknown	Signal transduction mechanisms	NB-ARC domain;; Leucine Rich repeats (2 copies);; Leucine rich repeat;; Leucine Rich Repeat	Putative disease resistance protein RGA3 GN=RGA3 OS=Solanum bulbocastanum (Wild potato) PE=2 SV=2	hypothetical protein CICLE_v10007328mg [Citrus clementina]
118	Cs1g08180	-	Replication, recombination and repair	Replication, recombination and repair	--	--	PREDICTED: tRNA (guanine(10)-N2)-methyltransferase homolog [Citrus sinensis]
119	Cs1g08210	-	Replication, recombination and repair	Replication, recombination and repair	Exonuclease	Small RNA degrading nuclease 3 GN=SDN3 OS=Arabidopsis thaliana (Mouse-ear cress) PE=1 SV=1	PREDICTED: RNA exonuclease 4-like [Citrus sinensis]
120	Cs1g08230	-	--	General function prediction only	Snf7	Vacuolar protein sorting-associated protein 20 homolog 1 GN=MGI19.8 OS=Arabidopsis thaliana (Mouse-ear cress) PE=1 SV=1	hypothetical protein CICLE_v10002389mg [Citrus clementina]
121	Cs1g08330	-	--	Signal transduction mechanisms	NB-ARC domain;; Leucine Rich repeats (2 copies);; AAA domain;; Archaeal ATPase;; Leucine rich repeat	Disease resistance protein At4g27190 GN=At4g27190 OS=Arabidopsis thaliana (Mouse-ear cress) PE=2 SV=1	PREDICTED: disease resistance protein At4g27190-like [Citrus sinensis]
122	Cs1g08360	-	Carbohydrate transport and metabolism	Carbohydrate transport and metabolism;; Cell wall/membrane/envelope biogenesis;; Posttranslational modification, protein turnover, chaperones	Glycosyl hydrolases family 31;; Galactose mutarotase-like	Probable glucan 1,3-alpha-glucosidase (Precursor) GN=MGI19.5 OS=Arabidopsis thaliana (Mouse-ear cress) PE=1 SV=1	PREDICTED: neutral alpha-glucosidase AB-like [Citrus sinensis]
123	Cs1g08370	-	--	--	Protein of unknown function (DUF3727)	--	hypothetical protein CICLE_v10001875mg [Citrus clementina]
124	Cs1g08460	-	--	--	--	--	PREDICTED: auxin response factor 7-like [Citrus sinensis]
125	Cs1g08490	-	--	--	--	--	hypothetical protein CICLE_v10002216mg [Citrus clementina]
126	Cs1g08500	-	--	RNA processing and modification	RING-variant domain	--	hypothetical protein CICLE_v10001627mg [Citrus clementina]
127	Cs1g08540	-	Energy production and conversion	Energy production and conversion	Pyridine nucleotide-disulphide oxidoreductase;; Pyridine nucleotide-disulphide oxidoreductase	Alternative NAD(P)H-ubiquinone oxidoreductase C1, chloroplastic/mitochondrial (Precursor) GN=NDC1 OS=Arabidopsis thaliana (Mouse-ear cress) PE=1 SV=2	hypothetical protein CICLE_v10000807mg [Citrus clementina]
128	Cs1g08550	-	Translation, ribosomal structure and biogenesis	Translation, ribosomal structure and biogenesis	Amidase	Fatty acid amide hydrolase GN=FAAH OS=Arabidopsis thaliana (Mouse-ear cress) PE=1 SV=1	PREDICTED: fatty acid amide hydrolase-like isoform X2 [Citrus sinensis]
129	Cs1g08560	-	--	--	Plant protein of unknown function (DUF869)	Filament-like plant protein 3 GN=FPP3 OS=Arabidopsis thaliana (Mouse-ear cress) PE=2 SV=2	hypothetical protein CICLE_v10000549mg [Citrus clementina]
130	Cs1g08600	-	Lipid transport and metabolism;; General function prediction only	Lipid transport and metabolism;; Signal transduction mechanisms	Diacylglycerol kinase accessory domain;; Diacylglycerol kinase catalytic domain;; Phorbol esters/diacylglycerol binding domain (C1 domain)	Diacylglycerol kinase 2 GN=DGK2 OS=Arabidopsis thaliana (Mouse-ear cress) PE=1 SV=1	hypothetical protein CICLE_v10000447mg [Citrus clementina]
131	Cs1g08650	-	--	--	KIP1-like protein	--	hypothetical protein CICLE_v10000625mg [Citrus clementina]
132	Cs1g08900	-	--	Function unknown	Cohesin loading factor;; Tetratricopeptide repeat;; Tetratricopeptide repeat;; Tetratricopeptide repeat	--	PREDICTED: MAU2 chromatid cohesion factor homolog [Citrus sinensis]
133	Cs1g08940	-	--	Signal transduction mechanisms;; General function prediction only	TLC domain	--	hypothetical protein CICLE_v10002171mg [Citrus clementina]
134	Cs1g08990	-	--	--	--	--	PREDICTED: genome polyprotein-like [Cicer arietinum]
135	Cs1g09080	-	Carbohydrate transport and metabolism;; Posttranslational modification, protein turnover, chaperones;; Intracellular trafficking, secretion, and vesicular transport	Carbohydrate transport and metabolism;; Posttranslational modification, protein turnover, chaperones;; Intracellular trafficking, secretion, and vesicular transport	--	GDP-mannose transporter GONST1 GN=GONST1 OS=Arabidopsis thaliana (Mouse-ear cress) PE=1 SV=2	hypothetical protein CICLE_v10001354mg [Citrus clementina]
136	Cs1g09110	-	--	Function unknown	Presenilin enhancer-2 subunit of gamma secretase	Probable gamma-secretase subunit PEN-2 GN=At5g09310 OS=Arabidopsis thaliana (Mouse-ear cress) PE=2 SV=1	hypothetical protein CICLE_v10002814mg [Citrus clementina]
137	Cs1g09230	-	--	--	--	--	hypothetical protein CICLE_v10003331mg, partial [Citrus clementina]
138	Cs1g09250	-	Secondary metabolites biosynthesis, transport and catabolism	Secondary metabolites biosynthesis, transport and catabolism;; Lipid transport and metabolism	Cytochrome P450	Beta-amyrin 28-oxidase OS=Panax ginseng (Korean ginseng) PE=2 SV=1	hypothetical protein CISIN_1g011873mg [Citrus sinensis]
139	Cs1g09290	-	General function prediction only	--	TPR repeat	--	hypothetical protein CICLE_v10002360mg [Citrus clementina]
140	Cs1g09360	-	--	Carbohydrate transport and metabolism;; Energy production and conversion	UDP-glucoronosyl and UDP-glucosyl transferase	UDP-glycosyltransferase 92A1 GN=UGT92A1 OS=Arabidopsis thaliana (Mouse-ear cress) PE=2 SV=1	hypothetical protein CICLE_v10000917mg [Citrus clementina]
141	Cs1g09400	-	--	General function prediction only	--	--	hypothetical protein CICLE_v10003761mg, partial [Citrus clementina]
142	Cs1g09450	-	--	General function prediction only	Type II intron maturase;; Reverse transcriptase (RNA-dependent DNA polymerase)	--	PREDICTED: uncharacterized protein LOC102626231 isoform X1 [Citrus sinensis]
143	Cs1g09540	-	--	General function prediction only	PPR repeat;; PPR repeat family;; PPR repeat;; Pentatricopeptide repeat domain	Pentatricopeptide repeat-containing protein At2g13600 GN=PCMP-E76 OS=Arabidopsis thaliana (Mouse-ear cress) PE=3 SV=1	hypothetical protein CICLE_v10000448mg [Citrus clementina]
144	Cs1g09550	-	--	--	--	--	PREDICTED: vitellogenin-A2-like [Citrus sinensis]
145	Cs1g09890	-	General function prediction only	Secondary metabolites biosynthesis, transport and catabolism;; General function prediction only	2OG-Fe(II) oxygenase superfamily;; non-haem dioxygenase in morphine synthesis N-terminal	Gibberellin 20 oxidase 1-B GN=GA20ox1B OS=Triticum aestivum (Wheat) PE=2 SV=1	PREDICTED: gibberellin 20 oxidase 1-B-like [Citrus sinensis]
146	Cs1g09995	-	--	--	--	--	--
147	Cs1g10040	-	--	--	--	--	PREDICTED: uncharacterized protein At1g10890-like [Citrus sinensis]
148	Cs1g10050	-	--	--	Ulp1 protease family, C-terminal catalytic domain;; Domain of unknown function (DUF1985)	Ubiquitin-like-specific protease 1A GN=ULP1A OS=Arabidopsis thaliana (Mouse-ear cress) PE=2 SV=2	hypothetical protein CICLE_v10019150mg [Citrus clementina]
149	Cs1g10130	-	Replication, recombination and repair	Replication, recombination and repair	DNA topoisomerase;; Toprim domain;; Topoisomerase DNA binding C4 zinc finger	DNA topoisomerase 3-alpha GN=TOP3A OS=Arabidopsis thaliana (Mouse-ear cress) PE=1 SV=1	PREDICTED: DNA topoisomerase 3-alpha-like [Citrus sinensis]
150	Cs1g10425	-	--	--	--	Transcription factor bHLH137 GN=K3K7 OS=Arabidopsis thaliana (Mouse-ear cress) PE=2 SV=1	hypothetical protein M569_00610, partial [Genlisea aurea]
151	Cs1g10600	-	--	RNA processing and modification;; General function prediction only	KH domain;; KH domain	KH domain-containing protein At4g18375 GN=At4g18375 OS=Arabidopsis thaliana (Mouse-ear cress) PE=2 SV=1	PREDICTED: KH domain-containing protein At4g18375-like [Citrus sinensis]
152	Cs1g10630	-	Inorganic ion transport and metabolism	--	Pyridoxamine 5'-phosphate oxidase;; Pyridoxamine 5'-phosphate oxidase	--	PREDICTED: uncharacterized protein LOC102617224 isoform X1 [Citrus sinensis]
153	Cs1g10640	-	--	General function prediction only	Galactose oxidase, central domain;; Galactose oxidase, central domain;; Kelch motif;; Kelch motif;; Kelch motif;; Kelch motif;; F-box domain;; F-box-like	F-box/kelch-repeat protein At1g51550 GN=At1g51550 OS=Arabidopsis thaliana (Mouse-ear cress) PE=2 SV=1	PREDICTED: F-box/kelch-repeat protein At1g51550-like [Citrus sinensis]
154	Cs1g10660	-	--	--	--	Uncharacterized membrane protein At1g16860 GN=At1g16860 OS=Arabidopsis thaliana (Mouse-ear cress) PE=1 SV=1	hypothetical protein CICLE_v10025461mg [Citrus clementina]
155	Cs1g10690	-	--	--	--	--	hypothetical protein CICLE_v10026672mg [Citrus clementina]
156	Cs1g10700	-	--	RNA processing and modification	RING-variant domain	--	PREDICTED: E3 ubiquitin-protein ligase MARCH1-like [Citrus sinensis]
157	Cs1g10710	-	--	--	--	Mediator of RNA polymerase II transcription subunit 8 GN=T17M13.24 OS=Arabidopsis thaliana (Mouse-ear cress) PE=1 SV=1	PREDICTED: mediator of RNA polymerase II transcription subunit 8-like isoform X1 [Citrus sinensis]
158	Cs1g10950	-	--	--	--	--	hypothetical protein CISIN_1g039245mg [Citrus sinensis]
159	Cs1g11030	-	--	Carbohydrate transport and metabolism	Core-2/I-Branching enzyme	--	hypothetical protein CICLE_v10008455mg [Citrus clementina]
160	Cs1g11060	-	Signal transduction mechanisms	Posttranslational modification, protein turnover, chaperones	14-3-3 protein	14-3-3-like protein A OS=Vicia faba (Broad bean) PE=2 SV=1	PREDICTED: 14-3-3-like protein-like [Citrus sinensis]
161	Cs1g11080	-	--	Signal transduction mechanisms	NB-ARC domain;; AAA domain;; NACHT domain	Probable disease resistance protein At1g15890 GN=At1g15890 OS=Arabidopsis thaliana (Mouse-ear cress) PE=3 SV=2	hypothetical protein CISIN_1g011568mg [Citrus sinensis]
162	Cs1g11100	-	RNA processing and modification	RNA processing and modification	CAF1 family ribonuclease	Probable CCR4-associated factor 1 homolog 6 GN=CAF1-6 OS=Arabidopsis thaliana (Mouse-ear cress) PE=2 SV=1	PREDICTED: probable CCR4-associated factor 1 homolog 7-like [Citrus sinensis]
163	Cs1g11150	-	--	--	--	--	PREDICTED: uncharacterized protein LOC102629415 [Citrus sinensis]
164	Cs1g11180	-	--	--	--	--	--
165	Cs1g11210	-	--	--	--	--	PREDICTED: DNA ligase 1-like [Citrus sinensis]
166	Cs1g11230	-	--	Nuclear structure;; Intracellular trafficking, secretion, and vesicular transport	Nuclear protein 96;; Nucleoporin autopeptidase	Nuclear pore complex protein NUP96 {ECO:0000303|PubMed:21189294} OS=Arabidopsis thaliana (Mouse-ear cress) PE=1 SV=1	PREDICTED: nuclear pore complex protein Nup98-Nup96-like [Citrus sinensis]
167	Cs1g11260	-	--	--	--	--	PREDICTED: uncharacterized protein LOC102619712 [Citrus sinensis]
168	Cs1g11340	-	--	Function unknown	Zinc-finger of C2H2 type;; Zinc-finger double-stranded RNA-binding	--	PREDICTED: zinc finger protein 830-like [Citrus sinensis]
169	Cs1g11410	-	Function unknown	Signal transduction mechanisms	NB-ARC domain;; Leucine Rich repeats (2 copies);; Leucine rich repeat;; Archaeal ATPase	Probable disease resistance protein At5g63020 GN=At5g63020 OS=Arabidopsis thaliana (Mouse-ear cress) PE=2 SV=2	hypothetical protein CISIN_1g002700mg [Citrus sinensis]
170	Cs1g11420	-	--	--	--	Mediator of RNA polymerase II transcription subunit 15a GN=F7H2.12 OS=Arabidopsis thaliana (Mouse-ear cress) PE=1 SV=1	PREDICTED: mediator of RNA polymerase II transcription subunit 15a-like [Citrus sinensis]
171	Cs1g11450	-	--	--	--	Mediator of RNA polymerase II transcription subunit 15a GN=F7H2.12 OS=Arabidopsis thaliana (Mouse-ear cress) PE=1 SV=1	hypothetical protein CICLE_v10026804mg [Citrus clementina]
172	Cs1g11690	-	--	General function prediction only	BRCA1-associated protein 2;; Zn-finger in ubiquitin-hydrolases and other protein;; Ring finger domain;; Zinc finger, C3HC4 type (RING finger)	RING-H2 finger protein ATL54 GN=ATL54 OS=Arabidopsis thaliana (Mouse-ear cress) PE=2 SV=2	PREDICTED: BRCA1-associated protein-like [Citrus sinensis]
173	Cs1g11700	-	--	General function prediction only	Leucine Rich repeat	F-box/LRR-repeat protein 14 GN=FBL14 OS=Arabidopsis thaliana (Mouse-ear cress) PE=2 SV=1	PREDICTED: F-box/LRR-repeat protein 14-like isoform X1 [Citrus sinensis]
174	Cs1g11760	-	--	General function prediction only	Leucine Rich repeat;; Leucine Rich repeats (2 copies);; Leucine rich repeat	EIN3-binding F-box protein 1 GN=F13B15.15 OS=Arabidopsis thaliana (Mouse-ear cress) PE=1 SV=1	PREDICTED: F-box/LRR-repeat protein 3-like [Citrus sinensis]
175	Cs1g12030	-	--	Replication, recombination and repair	--	--	hypothetical protein CICLE_v10026692mg [Citrus clementina]
176	Cs1g12140	-	--	Signal transduction mechanisms	NB-ARC domain;; Leucine rich repeat;; Leucine Rich repeats (2 copies);; Leucine rich repeat	Probable disease resistance protein At5g63020 GN=At5g63020 OS=Arabidopsis thaliana (Mouse-ear cress) PE=2 SV=2	PREDICTED: probable disease resistance protein At5g63020-like [Citrus sinensis]
177	Cs1g12150	-	--	Signal transduction mechanisms	NB-ARC domain;; Leucine rich repeat;; Leucine Rich repeats (2 copies);; Leucine rich repeat;; Leucine Rich Repeat	Probable disease resistance protein At4g14610 GN=At4g14610 OS=Arabidopsis thaliana (Mouse-ear cress) PE=3 SV=1	PREDICTED: probable disease resistance protein At5g63020-like [Citrus sinensis]
178	Cs1g12260	-	Intracellular trafficking, secretion, and vesicular transport	Intracellular trafficking, secretion, and vesicular transport	SRP54-type protein, GTPase domain;; Signal peptide binding domain;; SRP54-type protein, helical bundle domain;; CobW/HypB/UreG, nucleotide-binding domain;; AAA domain;; Molybdopterin guanine dinucleotide synthesis protein B	Signal recognition particle 54 kDa protein 2 OS=Solanum lycopersicum (Tomato) PE=2 SV=1	PREDICTED: signal recognition particle 54 kDa protein 2-like [Citrus sinensis]
179	Cs1g12290	-	--	--	CUE domain;; HAUS augmin-like complex subunit 5	--	PREDICTED: uncharacterized protein LOC102617708 [Citrus sinensis]
180	Cs1g12330	-	General function prediction only;; Signal transduction mechanisms;; Transcription;; Replication, recombination and repair	Signal transduction mechanisms	Protein kinase domain;; Protein tyrosine kinase;; F-box domain	E3 ubiquitin-protein ligase KEG GN=KEG OS=Arabidopsis thaliana (Mouse-ear cress) PE=1 SV=2	PREDICTED: E3 ubiquitin-protein ligase KEG-like isoform X1 [Citrus sinensis]
181	Cs1g12370	-	RNA processing and modification	RNA processing and modification	PROCN (NUC071) domain;; PRP8 domain IV core;; U6-snRNA interacting domain of PrP8;; PRO8NT (NUC069), PrP8 N-terminal domain;; U5-snRNA binding site 2 of PrP8;; PROCT (NUC072) domain;; RNA recognition motif of the spliceosomal PrP8;; JAB1/Mov34/MPN/PAD-1 ubiquitin protease	--	PREDICTED: pre-mRNA-processing-splicing factor 8-like isoform X1 [Citrus sinensis]
182	Cs1g12380	-	General function prediction only;; Signal transduction mechanisms;; Transcription;; Replication, recombination and repair	Signal transduction mechanisms	Protein kinase domain;; Protein tyrosine kinase	PTI1-like tyrosine-protein kinase At3g15890 GN=At3g15890 OS=Arabidopsis thaliana (Mouse-ear cress) PE=2 SV=1	PREDICTED: PTI1-like tyrosine-protein kinase At3g15890-like [Citrus sinensis]
183	Cs1g12440	-	--	Signal transduction mechanisms	Hpt domain	Histidine-containing phosphotransfer protein 6 GN=F18B13.18 OS=Arabidopsis thaliana (Mouse-ear cress) PE=1 SV=2	hypothetical protein CICLE_v10026685mg [Citrus clementina]
184	Cs1g12530	-	--	--	--	--	PREDICTED: uncharacterized protein LOC102624242 [Citrus sinensis]
185	Cs1g12560	-	Posttranslational modification, protein turnover, chaperones	Posttranslational modification, protein turnover, chaperones	Hsp20/alpha crystallin family	26.5 kDa heat shock protein, mitochondrial (Precursor) GN=HSP26.5 OS=Arabidopsis thaliana (Mouse-ear cress) PE=2 SV=1	PREDICTED: 26.5 kDa heat shock protein, mitochondrial-like [Citrus sinensis]
186	Cs1g12570	-	--	--	Protein of unknown function (DUF4050)	--	hypothetical protein CICLE_v10026612mg [Citrus clementina]
187	Cs1g12650	-	--	--	Embryo-specific protein 3, (ATS3)	--	PREDICTED: uncharacterized protein LOC102627694 [Citrus sinensis]
188	Cs1g12700	-	General function prediction only	Signal transduction mechanisms	Rhomboid family	--	hypothetical protein CISIN_1g023789mg [Citrus sinensis]
189	Cs1g12800	-	--	General function prediction only	PPR repeat family;; PPR repeat;; Pentatricopeptide repeat domain;; PPR repeat;; Tetratricopeptide repeat;; Region in Clathrin and VPS	Pentatricopeptide repeat-containing protein At1g52640, mitochondrial (Precursor) GN=At1g52640 OS=Arabidopsis thaliana (Mouse-ear cress) PE=2 SV=1	PREDICTED: pentatricopeptide repeat-containing protein At1g52640, mitochondrial-like [Citrus sinensis]
190	Cs1g12840	-	Cell wall/membrane/envelope biogenesis	--	Glycosyl hydrolases family 28;; Pectate lyase superfamily protein	Probable polygalacturonase At1g80170 (Precursor) GN=At1g80170 OS=Arabidopsis thaliana (Mouse-ear cress) PE=1 SV=1	PREDICTED: probable polygalacturonase At1g80170 isoform X2 [Citrus sinensis]
191	Cs1g12860	-	--	Carbohydrate transport and metabolism;; Energy production and conversion	UDP-glucoronosyl and UDP-glucosyl transferase	UDP-glycosyltransferase 73C4 GN=UGT73C4 OS=Arabidopsis thaliana (Mouse-ear cress) PE=2 SV=1	hypothetical protein CISIN_1g038151mg [Citrus sinensis]
192	Cs1g12880	-	--	--	NB-ARC domain;; Armadillo/beta-catenin-like repeat	--	hypothetical protein CISIN_1g002559mg [Citrus sinensis]
193	Cs1g12890	-	--	--	Kelch motif;; F-box domain;; F-box-like;; Galactose oxidase, central domain	Protein UNUSUAL FLORAL ORGANS GN=F17F8.16 OS=Arabidopsis thaliana (Mouse-ear cress) PE=1 SV=2	PREDICTED: uncharacterized protein LOC102608164 [Citrus sinensis]
194	Cs1g12950	-	--	--	--	--	PREDICTED: inner centromere protein-like isoform X1 [Citrus sinensis]
195	Cs1g12975	-	--	Posttranslational modification, protein turnover, chaperones	--	Heat shock 70 kDa protein 17 (Precursor) OS=Arabidopsis thaliana (Mouse-ear cress) PE=1 SV=1	hypothetical protein CICLE_v10027185mg, partial [Citrus clementina]
196	Cs1g13010	-	--	Signal transduction mechanisms	NB-ARC domain;; Leucine rich repeat;; Leucine Rich repeats (2 copies);; Leucine Rich Repeat	Probable disease resistance protein At5g63020 GN=At5g63020 OS=Arabidopsis thaliana (Mouse-ear cress) PE=2 SV=2	PREDICTED: probable disease resistance protein At5g63020-like, partial [Citrus sinensis]
197	Cs1g13033	-	--	Posttranslational modification, protein turnover, chaperones	--	Heat shock 70 kDa protein 17 (Precursor) OS=Arabidopsis thaliana (Mouse-ear cress) PE=1 SV=1	hypothetical protein CICLE_v10027185mg, partial [Citrus clementina]
198	Cs1g13120	-	Lipid transport and metabolism	--	Biotin-requiring enzyme	Biotin carboxyl carrier protein of acetyl-CoA carboxylase 1, chloroplastic (Precursor) GN=MQK4.12 OS=Arabidopsis thaliana (Mouse-ear cress) PE=1 SV=2	PREDICTED: biotin carboxyl carrier protein of acetyl-CoA carboxylase 1, chloroplastic-like [Citrus sinensis]
199	Cs1g13190	-	Posttranslational modification, protein turnover, chaperones	Posttranslational modification, protein turnover, chaperones	Glutaredoxin	Monothiol glutaredoxin-S15, mitochondrial (Precursor) GN=GRXS15 OS=Arabidopsis thaliana (Mouse-ear cress) PE=1 SV=2	PREDICTED: monothiol glutaredoxin-S15, mitochondrial-like isoform X1 [Citrus sinensis]
200	Cs1g13330	-	General function prediction only	Lipid transport and metabolism	WD domain, G-beta repeat	Eukaryotic translation initiation factor 3 subunit I {ECO:0000255|HAMAP-Rule:MF_03008} GN=TIF3I1 OS=Arabidopsis thaliana (Mouse-ear cress) PE=2 SV=2	PREDICTED: serine-threonine kinase receptor-associated protein-like isoform X1 [Citrus sinensis]
201	Cs1g13440	-	General function prediction only	General function prediction only	Alpha/beta hydrolase family;; Alpha/beta hydrolase family;; alpha/beta hydrolase fold	--	PREDICTED: uncharacterized protein LOC102621513 isoform X1 [Citrus sinensis]
202	Cs1g13580	-	--	General function prediction only	PPR repeat family;; PPR repeat;; Pentatricopeptide repeat domain;; PPR repeat;; DYW family of nucleic acid deaminases;; Tetratricopeptide repeat	Pentatricopeptide repeat-containing protein At1g15510, chloroplastic (Precursor) GN=PCMP-H73 OS=Arabidopsis thaliana (Mouse-ear cress) PE=3 SV=1	PREDICTED: pentatricopeptide repeat-containing protein At1g15510, chloroplastic-like [Citrus sinensis]
203	Cs1g13600	-	--	--	--	Molybdate transporter 2 GN=F5I6.6 OS=Arabidopsis thaliana (Mouse-ear cress) PE=1 SV=2	PREDICTED: molybdate transporter 2-like [Citrus sinensis]
204	Cs1g13660	-	Defense mechanisms	Secondary metabolites biosynthesis, transport and catabolism	ABC-2 type transporter;; ABC transporter;; Plant PDR ABC transporter associated;; ABC-transporter extracellular N-terminal;; AAA domain;; AAA domain;; AAA ATPase domain;; ATPase family associated with various cellular activities (AAA);; P-loop containing region of AAA domain;; AAA domain;; NACHT domain	Pleiotropic drug resistance protein 1 GN=PDR1 OS=Nicotiana tabacum (Common tobacco) PE=2 SV=1	PREDICTED: pleiotropic drug resistance protein 1-like isoform X1 [Citrus sinensis]
205	Cs1g13860	-	Posttranslational modification, protein turnover, chaperones	Posttranslational modification, protein turnover, chaperones	ATPase family associated with various cellular activities (AAA);; Vps4 C terminal oligomerisation domain;; Holliday junction DNA helicase ruvB N-terminus;; AAA domain (Cdc48 subfamily)	Katanin p60 ATPase-containing subunit A1 {ECO:0000255|HAMAP-Rule:MF_03023} GN=At1g80350 OS=Arabidopsis thaliana (Mouse-ear cress) PE=1 SV=1	hypothetical protein CICLE_v10025365mg [Citrus clementina]
206	Cs1g14000	-	General function prediction only	Chromatin structure and dynamics	NMDA receptor-regulated protein 1;; Tetratricopeptide repeat;; Tetratricopeptide repeat;; TPR repeat;; Tetratricopeptide repeat;; Tetratricopeptide repeat;; Tetratricopeptide repeat;; Tetratricopeptide repeat;; Tetratricopeptide repeat;; Tetratricopeptide repeat;; Tetratricopeptide repeat;; Tetratricopeptide repeat;; Tetratricopeptide repeat;; Fis1 C-terminal tetratricopeptide repeat	--	PREDICTED: N-alpha-acetyltransferase 15, NatA auxiliary subunit-like [Citrus sinensis]
207	Cs1g14130	-	Cell wall/membrane/envelope biogenesis	Cell wall/membrane/envelope biogenesis	Glycosyl transferases group 1;; Glycosyl transferases group 1;; Glycosyl transferases group 1	--	PREDICTED: uncharacterized protein LOC102612096 isoform X1 [Citrus sinensis]
208	Cs1g14270	-	--	--	Chlorophyll A-B binding protein	Chlorophyll a-b binding protein 7, chloroplastic (Precursor) GN=CAB7 OS=Solanum lycopersicum (Tomato) PE=3 SV=1	PREDICTED: chlorophyll a-b binding protein 7, chloroplastic-like [Citrus sinensis]
209	Cs1g14310	-	--	General function prediction only	Putative methyltransferase	--	PREDICTED: methyltransferase-like protein 22-like isoform X2 [Citrus sinensis]
210	Cs1g14320	-	--	--	Protein of unknown function (DUF632);; Protein of unknown function (DUF630)	--	PREDICTED: uncharacterized protein LOC102613887 [Citrus sinensis]
211	Cs1g14330	-	General function prediction only	Intracellular trafficking, secretion, and vesicular transport	Ras family;; Miro-like protein;; ADP-ribosylation factor family;; Gtr1/RagA G protein conserved region	Ras-related protein RABF2b GN=F24J7.190 OS=Arabidopsis thaliana (Mouse-ear cress) PE=1 SV=1	PREDICTED: ras-related protein RABF2b-like [Citrus sinensis]
212	Cs1g14340	-	--	--	Protein of unknown function (DUF632)	--	hypothetical protein CISIN_1g015294mg [Citrus sinensis]
213	Cs1g14350	-	--	--	F-box domain	Putative F-box/LRR-repeat protein At5g41840 GN=At5g41840 OS=Arabidopsis thaliana (Mouse-ear cress) PE=3 SV=1	PREDICTED: F-box/LRR-repeat protein At4g14103-like isoform X1 [Citrus sinensis]
214	Cs1g14370	-	--	--	--	--	hypothetical protein CISIN_1g021998mg [Citrus sinensis]
215	Cs1g14390	-	Replication, recombination and repair;; Transcription;; Translation, ribosomal structure and biogenesis	RNA processing and modification	DEAD/DEAH box helicase;; Helicase conserved C-terminal domain;; Type III restriction enzyme, res subunit	DEAD-box ATP-dependent RNA helicase 1 GN=RH1 OS=Arabidopsis thaliana (Mouse-ear cress) PE=2 SV=3	PREDICTED: DEAD-box ATP-dependent RNA helicase 1-like isoform X3 [Citrus sinensis]
216	Cs1g14480	-	Posttranslational modification, protein turnover, chaperones	Posttranslational modification, protein turnover, chaperones	Hsp70 protein	Heat shock 70 kDa protein 15 GN=HSP70-15 OS=Arabidopsis thaliana (Mouse-ear cress) PE=1 SV=1	PREDICTED: heat shock 70 kDa protein 14-like [Citrus sinensis]
217	Cs1g14510	-	--	--	--	MAR-binding filament-like protein 1-1 GN=MFP1-1 OS=Nicotiana tabacum (Common tobacco) PE=2 SV=1	PREDICTED: MAR-binding filament-like protein 1-1-like isoform X2 [Citrus sinensis]
218	Cs1g14520	-	--	Intracellular trafficking, secretion, and vesicular transport	Integral membrane protein S linking to the trans Golgi network	--	PREDICTED: protein SYS1 homolog isoform X1 [Citrus sinensis]
219	Cs1g14550	-	--	--	--	--	--
220	Cs1g14600	-	General function prediction only	Intracellular trafficking, secretion, and vesicular transport	Coatomer WD associated region;; WD domain, G-beta repeat	Coatomer subunit beta&apos;-2 GN=At1g52360 OS=Arabidopsis thaliana (Mouse-ear cress) PE=2 SV=1	PREDICTED: coatomer subunit beta&apos;-2-like isoform X1 [Citrus sinensis]
221	Cs1g14630	-	--	--	F-box domain	FBD-associated F-box protein At5g56370 GN=At5g56370 OS=Arabidopsis thaliana (Mouse-ear cress) PE=2 SV=1	PREDICTED: F-box/FBD/LRR-repeat protein At3g26920-like isoform X1 [Citrus sinensis]
222	Cs1g05590		--	--	mTERF	--	PREDICTED: uncharacterized protein LOC102613002 isoform X1 [Citrus sinensis]

## Sheet: GO,KEGG
ID	GO_annotation	KEGG_annotation	KEGG_pathway_annotation
Cs1g03300	Biological Process: transcription, DNA-templated (GO:0006351);;	--	--
Cs1g02580	--	--	--
Cs1g05590	Cellular Component: chloroplast (GO:0009507);;	--	--
Cs1g09660	--	--	--
Cs1g01010	Molecular Function: ATP binding (GO:0005524);; Cellular Component: cytosol (GO:0005829);; Biological Process: rRNA processing (GO:0006364);; Biological Process: protein folding (GO:0006457);; Molecular Function: unfolded protein binding (GO:0051082);;	K09495|0|cit:102606669|T-complex protein 1 subunit gamma-like; K09495 T-complex protein 1 subunit gamma (A)	--
Cs1g01160	--	--	--
Cs1g01165	--	--	--
Cs1g01560	Molecular Function: asparagine synthase (glutamine-hydrolyzing) activity (GO:0004066);; Molecular Function: ATP binding (GO:0005524);; Biological Process: L-asparagine biosynthetic process (GO:0070981);;	K01953|0|cit:102618937|asparagine synthetase [glutamine-hydrolyzing] 2-like; K01953 asparagine synthase (glutamine-hydrolysing) [EC:6.3.5.4] (A)	Alanine, aspartate and glutamate metabolism (ko00250)
Cs1g01580	Molecular Function: nucleotide binding (GO:0000166);; Molecular Function: structural constituent of ribosome (GO:0003735);; Cellular Component: ribosome (GO:0005840);; Biological Process: DNA-templated transcription, elongation (GO:0006354);; Biological Process: translation (GO:0006412);; Biological Process: pyrimidine ribonucleotide biosynthetic process (GO:0009220);; Biological Process: ribosom…	K02892|2.77746e-110|cit:102620099|39S ribosomal protein L23, mitochondrial-like; K02892 large subunit ribosomal protein L23 (A)	Ribosome (ko03010)
Cs1g01760	Molecular Function: L-aspartate:2-oxoglutarate aminotransferase activity (GO:0004069);; Biological Process: L-phenylalanine biosynthetic process (GO:0009094);; Cellular Component: chloroplast (GO:0009507);; Molecular Function: pyridoxal phosphate binding (GO:0030170);; Molecular Function: aspartate-prephenate aminotransferase activity (GO:0033853);; Molecular Function: glutamate-prephenate aminot…	K15849|0|cit:102629885|bifunctional aspartate aminotransferase and glutamate/aspartate-prephenate aminotransferase-like; K15849 bifunctional aspartate aminotransferase and glutamate/aspartate-prephenate aminotransferase [EC:2.6.1.1 2.6.1.78 2.6.1.79] (A)	Tyrosine metabolism (ko00350);; Phenylalanine metabolism (ko00360);; Phenylalanine, tyrosine and tryptophan biosynthesis (ko00400);; Isoquinoline alkaloid biosynthesis (ko00950);; Tropane, piperidine and pyridine alkaloid biosynthesis (ko00960);; Biosynthesis of amino acids (ko01230)
Cs1g01790	--	K13099|0|cit:102630974|CD2 antigen cytoplasmic tail-binding protein 2 homolog; K13099 CD2 antigen cytoplasmic tail-binding protein 2 (A)	--
Cs1g01860	Biological Process: metal ion transport (GO:0030001);; Molecular Function: metal ion binding (GO:0046872);;	--	--
Cs1g01890	--	--	--
Cs1g01940	Cellular Component: membrane (GO:0016020);;	K17785|0|cit:102611229|caldesmon-like; K17785 mitofilin (A)	--
Cs1g01960	Cellular Component: cytosol (GO:0005829);; Biological Process: rRNA processing (GO:0006364);;	K09140|1.09688e-122|cit:102612199|ribosome biogenesis protein TSR3 homolog; K09140 pre-rRNA-processing protein TSR3 (A)	--
Cs1g01970	Cellular Component: cytoplasmic part (GO:0044444);;	K12875|0|cit:102612499|apoptotic chromatin condensation inducer in the nucleus-like; K12875 apoptotic chromatin condensation inducer in the nucleus (A)	RNA transport (ko03013);; mRNA surveillance pathway (ko03015);; Spliceosome (ko03040)
Cs1g01980	Molecular Function: structural constituent of ribosome (GO:0003735);; Biological Process: translation (GO:0006412);; Cellular Component: cytosolic large ribosomal subunit (GO:0022625);;	K02908|3.35787e-76|cit:102612801|60S ribosomal protein L30-like; K02908 large subunit ribosomal protein L30e (A)	Ribosome (ko03010)
Cs1g02050	--	--	--
Cs1g02195	Cellular Component: plasma membrane (GO:0005886);; Cellular Component: chloroplast (GO:0009507);;	K09775|8.9441e-12|cic:CICLE_v10016908mg|hypothetical protein; K09775 hypothetical protein (A)	--
Cs1g02200	--	--	--
Cs1g02320	Cellular Component: mitochondrion (GO:0005739);; Cellular Component: vacuolar membrane (GO:0005774);; Cellular Component: plasma membrane (GO:0005886);; Molecular Function: zinc ion binding (GO:0008270);; Molecular Function: alanine-glyoxylate transaminase activity (GO:0008453);; Biological Process: arginine catabolic process to glutamate (GO:0019544);; Molecular Function: pyridoxal phosphate bin…	K00827|0|cit:102618447|alanine--glyoxylate aminotransferase 2 homolog 1, mitochondrial-like; K00827 alanine-glyoxylate transaminase / (R)-3-amino-2-methylpropionate-pyruvate transaminase [EC:2.6.1.44 2.6.1.40] (A)	Alanine, aspartate and glutamate metabolism (ko00250);; Glycine, serine and threonine metabolism (ko00260)
Cs1g02330	--	--	--
Cs1g02340	--	--	--
Cs1g02430	--	--	--
Cs1g02560	--	--	--
Cs1g02590	--	--	--
Cs1g02600	Biological Process: intracellular protein transport (GO:0006886);; Biological Process: ER to Golgi vesicle-mediated transport (GO:0006888);; Molecular Function: zinc ion binding (GO:0008270);; Cellular Component: COPII vesicle coat (GO:0030127);;	K14006|0|cit:102628456|protein transport protein SEC23-like; K14006 protein transport protein SEC23 (A)	Protein processing in endoplasmic reticulum (ko04141)
Cs1g02610	--	--	--
Cs1g02650	Biological Process: regulation of cell growth by extracellular stimulus (GO:0001560);; Cellular Component: peroxisome (GO:0005777);; Cellular Component: cytosol (GO:0005829);; Biological Process: purine nucleobase metabolic process (GO:0006144);; Biological Process: N-terminal protein myristoylation (GO:0006499);; Biological Process: transport (GO:0006810);; Biological Process: systemic acquired …	K13484|0|cit:102628757|uric acid degradation bifunctional protein TTL-like; K13484 5-hydroxyisourate hydrolase / 2-oxo-4-hydroxy-4-carboxy-5-ureidoimidazoline decarboxylase [EC:3.5.2.17 4.1.1.97] (A)	Purine metabolism (ko00230)
Cs1g02710	Molecular Function: ATP binding (GO:0005524);; Biological Process: ATP catabolic process (GO:0006200);; Biological Process: response to nematode (GO:0009624);; Cellular Component: integral component of membrane (GO:0016021);; Molecular Function: ATPase activity, coupled to transmembrane movement of substances (GO:0042626);; Biological Process: transmembrane transport (GO:0055085);;	K05665|0|cit:102607567|ABC transporter C family member 9-like; K05665 ATP-binding cassette, subfamily C (CFTR/MRP), member 1 (A)	ABC transporters (ko02010)
Cs1g02720	Molecular Function: hydrolase activity (GO:0016787);;	--	--
Cs1g02830	Cellular Component: integral component of membrane (GO:0016021);;	--	--
Cs1g02840	Cellular Component: Golgi membrane (GO:0000139);; Molecular Function: protein binding (GO:0005515);; Molecular Function: GTP binding (GO:0005525);; Cellular Component: endosome (GO:0005768);; Cellular Component: vacuolar membrane (GO:0005774);; Cellular Component: trans-Golgi network (GO:0005802);; Cellular Component: cytosol (GO:0005829);; Cellular Component: plasma membrane (GO:0005886);; Biolo…	K07893|8.67953e-140|cit:102614860|ras-related protein RABH1b-like; K07893 Ras-related protein Rab-6A (A)	--
Cs1g02910	--	--	--
Cs1g02920	Molecular Function: protein serine/threonine kinase activity (GO:0004674);; Molecular Function: ATP binding (GO:0005524);; Biological Process: protein phosphorylation (GO:0006468);;	--	--
Cs1g02960	Molecular Function: structural constituent of ribosome (GO:0003735);; Biological Process: translation (GO:0006412);; Cellular Component: cytosolic large ribosomal subunit (GO:0022625);;	K02921|1.02512e-60|pper:PRUPE_ppa013350mg|hypothetical protein; K02921 large subunit ribosomal protein L37Ae (A)	Ribosome (ko03010)
Cs1g02970	Molecular Function: kinase activity (GO:0016301);; Biological Process: phosphorylation (GO:0016310);;	--	--
Cs1g03000	Biological Process: postreplication repair (GO:0006301);;	K18185|1.45179e-35|cic:CICLE_v10023064mg|hypothetical protein; K18185 cytochrome c oxidase assembly protein subunit 23 (A)	--
Cs1g03040	Biological Process: protein peptidyl-prolyl isomerization (GO:0000413);; Molecular Function: peptidyl-prolyl cis-trans isomerase activity (GO:0003755);; Biological Process: protein folding (GO:0006457);;	--	--
Cs1g03080	--	--	--
Cs1g03110	Molecular Function: nucleoside diphosphate kinase activity (GO:0004550);; Molecular Function: ATP binding (GO:0005524);; Cellular Component: vacuolar membrane (GO:0005774);; Cellular Component: peroxisome (GO:0005777);; Cellular Component: cytosol (GO:0005829);; Cellular Component: plasma membrane (GO:0005886);; Biological Process: nucleoside diphosphate phosphorylation (GO:0006165);; Biological …	K00940|2.00953e-76|cit:102626041|nucleoside diphosphate kinase 1-like; K00940 nucleoside-diphosphate kinase [EC:2.7.4.6] (A)	Purine metabolism (ko00230);; Pyrimidine metabolism (ko00240)
Cs1g03140	Cellular Component: nucleolus (GO:0005730);; Biological Process: mitotic nuclear division (GO:0007067);; Biological Process: sex determination (GO:0007530);; Cellular Component: chloroplast (GO:0009507);; Biological Process: embryo development ending in seed dormancy (GO:0009793);; Biological Process: pollen tube guidance (GO:0010183);; Cellular Component: nuclear speck (GO:0016607);; Cellular Co…	K12877|1.69525e-107|cit:102624239|protein mago nashi homolog; K12877 protein mago nashi (A)	RNA transport (ko03013);; mRNA surveillance pathway (ko03015);; Spliceosome (ko03040)
Cs1g03180	Molecular Function: metal ion binding (GO:0046872);;	K10640|0|cit:102625474|hypothetical protein; K10640 E3 ubiquitin-protein ligase RNF25 [EC:6.3.2.19] (A)	--
Cs1g03220	Biological Process: cellular process (GO:0009987);; Biological Process: single-organism process (GO:0044699);;	--	--
Cs1g03230	Molecular Function: methyltransferase activity (GO:0008168);; Biological Process: methylation (GO:0032259);; Biological Process: photoperiodism, flowering (GO:0048573);;	K15451|0|cic:CICLE_v10021096mg|hypothetical protein; K15451 tRNA wybutosine-synthesizing protein 4 [EC:2.1.1.290 2.3.1.231] (A)	--
Cs1g03320	--	--	--
Cs1g03430	--	--	--
Cs1g03450	Cellular Component: mitochondrial inner membrane presequence translocase complex (GO:0005744);; Biological Process: protein import into mitochondrial matrix (GO:0030150);;	K17796|0|cit:102610309|probable mitochondrial import inner membrane translocase subunit TIM21-like; K17796 mitochondrial import inner membrane translocase subunit TIM21 (A)	--
Cs1g03460	Molecular Function: zinc ion binding (GO:0008270);;	--	--
Cs1g03490	--	--	--
Cs1g03500	Molecular Function: ATP binding (GO:0005524);; Biological Process: protein folding (GO:0006457);; Biological Process: response to heat (GO:0009408);; Molecular Function: heat shock protein binding (GO:0031072);; Molecular Function: metal ion binding (GO:0046872);; Molecular Function: unfolded protein binding (GO:0051082);;	K09503|0|cit:102611703|dnaJ protein homolog 2-like; K09503 DnaJ homolog subfamily A member 2 (A)	Protein processing in endoplasmic reticulum (ko04141)
Cs1g03530	Biological Process: GPI anchor metabolic process (GO:0006505);; Biological Process: intracellular protein transport (GO:0006886);; Molecular Function: hydrolase activity, acting on ester bonds (GO:0016788);; Cellular Component: intrinsic component of endoplasmic reticulum membrane (GO:0031227);;	--	--
Cs1g03590	Molecular Function: translation elongation factor activity (GO:0003746);; Molecular Function: GTPase activity (GO:0003924);; Molecular Function: GTP binding (GO:0005525);; Cellular Component: intracellular (GO:0005622);; Biological Process: GTP catabolic process (GO:0006184);; Biological Process: translational elongation (GO:0006414);;	K02355|0|cit:102615632|elongation factor G-2, mitochondrial-like; K02355 elongation factor G (A)	--
Cs1g03610	Molecular Function: nucleotide binding (GO:0000166);; Biological Process: tricarboxylic acid cycle (GO:0006099);; Biological Process: malate metabolic process (GO:0006108);; Cellular Component: membrane (GO:0016020);; Molecular Function: L-malate dehydrogenase activity (GO:0030060);; Biological Process: cellular carbohydrate metabolic process (GO:0044262);;	K00025|0|cit:102615934|malate dehydrogenase, cytoplasmic-like; K00025 malate dehydrogenase [EC:1.1.1.37] (A)	Citrate cycle (TCA cycle) (ko00020);; Cysteine and methionine metabolism (ko00270);; Pyruvate metabolism (ko00620);; Glyoxylate and dicarboxylate metabolism (ko00630);; Carbon fixation in photosynthetic organisms (ko00710);; Carbon metabolism (ko01200)
Cs1g03620	--	--	--
Cs1g04070	--	--	--
Cs1g04115	--	--	--
Cs1g04120	--	--	--
Cs1g04235	--	--	--
Cs1g04390	--	K15202|0|cit:102610199|general transcription factor 3C polypeptide 5-like; K15202 general transcription factor 3C polypeptide 5 (transcription factor C subunit 1) (A)	--
Cs1g04560	Molecular Function: nucleotide binding (GO:0000166);; Cellular Component: heterotrimeric G-protein complex (GO:0005834);; Molecular Function: kinase activity (GO:0016301);; Biological Process: phosphorylation (GO:0016310);; Cellular Component: Cul4-RING E3 ubiquitin ligase complex (GO:0080008);;	K13124|0|cit:102609790|WD repeat domain-containing protein 83-like; K13124 mitogen-activated protein kinase organizer 1 (A)	--
Cs1g04610	Molecular Function: nucleic acid binding (GO:0003676);;	--	--
Cs1g04690	Cellular Component: proteasome complex (GO:0000502);; Cellular Component: nucleus (GO:0005634);; Cellular Component: cytoplasm (GO:0005737);; Biological Process: multicellular organismal development (GO:0007275);;	K03035|0|cit:102612587|26S proteasome non-ATPase regulatory subunit 12 homolog A-like; K03035 26S proteasome regulatory subunit N5 (A)	Proteasome (ko03050)
Cs1g04820	--	--	--
Cs1g04860	Molecular Function: DNA binding (GO:0003677);; Cellular Component: nucleus (GO:0005634);; Biological Process: transcription, DNA-templated (GO:0006351);;	--	--
Cs1g05000	Molecular Function: structural constituent of cytoskeleton (GO:0005200);; Molecular Function: ATP binding (GO:0005524);; Cellular Component: cell wall (GO:0005618);; Cellular Component: nucleolus (GO:0005730);; Cellular Component: mitochondrion (GO:0005739);; Cellular Component: cytosol (GO:0005829);; Cellular Component: cytoskeleton (GO:0005856);; Cellular Component: plasma membrane (GO:0005886)…	K10355|0|cit:102577980|actin; K10355 actin, other eukaryote (A)	--
Cs1g05120	--	--	--
Cs1g05210	Cellular Component: nucleus (GO:0005634);;	K09131|1.70734e-73|cit:102626821|UPF0235 protein C15orf40 homolog; K09131 hypothetical protein (A)	--
Cs1g05410	Cellular Component: protein complex (GO:0043234);; Cellular Component: intracellular part (GO:0044424);;	--	--
Cs1g05450	--	--	--
Cs1g05480	--	--	--
Cs1g05490	Biological Process: RNA splicing, via endonucleolytic cleavage and ligation (GO:0000394);; Molecular Function: structural constituent of ribosome (GO:0003735);; Cellular Component: ribosome (GO:0005840);; Biological Process: DNA-templated transcription, elongation (GO:0006354);; Biological Process: translation (GO:0006412);; Biological Process: methionine biosynthetic process (GO:0009086);; Cellu…	K02879|8.22341e-115|cit:102609890|50S ribosomal protein L17, chloroplastic-like; K02879 large subunit ribosomal protein L17 (A)	Ribosome (ko03010)
Cs1g05680	Biological Process: metabolic process (GO:0008152);; Molecular Function: pyridoxal phosphate binding (GO:0030170);; Molecular Function: cysteine desulfurase activity (GO:0031071);;	--	--
Cs1g05700	Cellular Component: nucleus (GO:0005634);; Cellular Component: cytoplasm (GO:0005737);;	--	--
Cs1g05770	--	--	--
Cs1g05780	--	--	--
Cs1g05830	Cellular Component: 1,3-beta-D-glucan synthase complex (GO:0000148);; Molecular Function: 1,3-beta-D-glucan synthase activity (GO:0003843);; Biological Process: (1->3)-beta-D-glucan biosynthetic process (GO:0006075);; Biological Process: microsporogenesis (GO:0009556);; Biological Process: plant-type cell wall modification (GO:0009827);; Biological Process: pollen germination (GO:0009846);; Biolo…	K11000|0|cic:CICLE_v10000018mg|hypothetical protein; K11000 callose synthase [EC:2.4.1.-] (A)	--
Cs1g05900	Molecular Function: adenine phosphoribosyltransferase activity (GO:0003999);; Cellular Component: Golgi apparatus (GO:0005794);; Cellular Component: cytosol (GO:0005829);; Cellular Component: plasma membrane (GO:0005886);; Biological Process: gluconeogenesis (GO:0006094);; Biological Process: glycolytic process (GO:0006096);; Biological Process: adenine salvage (GO:0006168);; Biological Process: …	K00759|1.56644e-70|cit:102618730|uncharacterized LOC102618730; K00759 adenine phosphoribosyltransferase [EC:2.4.2.7] (A)	Purine metabolism (ko00230)
Cs1g06050	Biological Process: response to molecule of fungal origin (GO:0002238);; Cellular Component: cytosol (GO:0005829);; Cellular Component: plasma membrane (GO:0005886);; Biological Process: response to stress (GO:0006950);;	--	--
Cs1g06080	--	--	--
Cs1g06130	Cellular Component: mitochondrion (GO:0005739);; Biological Process: tRNA processing (GO:0008033);; Molecular Function: tRNA (guanine-N1-)-methyltransferase activity (GO:0009019);; Biological Process: methylation (GO:0032259);;	K15429|0|cit:102621308|tRNA (guanine(37)-N1)-methyltransferase 1-like; K15429 tRNA (guanine37-N1)-methyltransferase [EC:2.1.1.228] (A)	--
Cs1g06240	Cellular Component: nucleus (GO:0005634);; Biological Process: response to wounding (GO:0009611);;	--	--
Cs1g06380	--	--	--
Cs1g06420	Biological Process: regulation of ARF GTPase activity (GO:0032312);; Cellular Component: intracellular membrane-bounded organelle (GO:0043231);; Cellular Component: cytoplasmic part (GO:0044444);; Molecular Function: metal ion binding (GO:0046872);;	K12486|0|cit:102628167|probable ADP-ribosylation factor GTPase-activating protein AGD5-like; K12486 stromal membrane-associated protein (A)	Endocytosis (ko04144)
Cs1g06450	--	--	--
Cs1g06530	--	--	--
Cs1g06660	Molecular Function: inositol-1,4-bisphosphate 1-phosphatase activity (GO:0004441);; Biological Process: sulfur compound metabolic process (GO:0006790);; Molecular Function: 3'(2'),5'-bisphosphate nucleotidase activity (GO:0008441);; Molecular Function: phosphotransferase activity, alcohol group as acceptor (GO:0016773);; Biological Process: phosphatidylinositol phosphorylation (GO:0046854);;	K01082|0|cit:102608155|PAP-specific phosphatase HAL2-like; K01082 3'(2'), 5'-bisphosphate nucleotidase [EC:3.1.3.7] (A)	Sulfur metabolism (ko00920)
Cs1g06670	Biological Process: lipid metabolic process (GO:0006629);; Molecular Function: hydrolase activity, acting on ester bonds (GO:0016788);;	--	--
Cs1g06700	--	--	--
Cs1g06750	--	--	--
Cs1g06860	Molecular Function: catalytic activity (GO:0003824);; Cellular Component: plasma membrane (GO:0005886);; Biological Process: metabolic process (GO:0008152);; Biological Process: regulation of abscisic acid-activated signaling pathway (GO:0009787);; Biological Process: maintenance of seed dormancy (GO:0010231);; Molecular Function: abscisic acid binding (GO:0010427);; Cellular Component: extrinsic…	--	--
Cs1g06870	--	K14820|0|cit:102615253|ribosome biogenesis protein BRX1 homolog; K14820 ribosome biogenesis protein BRX1 (A)	--
Cs1g06910	Molecular Function: adenyl nucleotide binding (GO:0030554);;	--	--
Cs1g06920	Biological Process: protein glycosylation (GO:0006486);; Molecular Function: Ran GTPase binding (GO:0008536);;	--	--
Cs1g07000	--	--	--
Cs1g07040	Cellular Component: integral component of membrane (GO:0016021);;	K15377|0|cit:102619733|choline transporter-like protein 2-like; K15377 solute carrier family 44 (choline transporter-like protein), member 2/4/5 (A)	--
Cs1g07070	--	--	--
Cs1g07080	--	--	--
Cs1g07245	--	--	--
Cs1g07290	--	--	--
Cs1g07310	Molecular Function: acid-amino acid ligase activity (GO:0016881);;	K10581|0|cit:102627978|uncharacterized LOC102627978; K10581 ubiquitin-conjugating enzyme E2 O [EC:6.3.2.19] (A)	Ubiquitin mediated proteolysis (ko04120)
Cs1g07320	--	K10581|0|cit:102627978|uncharacterized LOC102627978; K10581 ubiquitin-conjugating enzyme E2 O [EC:6.3.2.19] (A)	Ubiquitin mediated proteolysis (ko04120)
Cs1g07330	Molecular Function: copper ion binding (GO:0005507);; Biological Process: protein targeting to membrane (GO:0006612);; Biological Process: water transport (GO:0006833);; Biological Process: cellular copper ion homeostasis (GO:0006878);; Biological Process: pattern specification process (GO:0007389);; Biological Process: regulation of cell size (GO:0008361);; Biological Process: response to salt s…	--	--
Cs1g07360	Molecular Function: protein serine/threonine kinase activity (GO:0004674);; Molecular Function: ATP binding (GO:0005524);; Biological Process: protein phosphorylation (GO:0006468);;	--	--
Cs1g07370	Molecular Function: ATP binding (GO:0005524);; Biological Process: protein phosphorylation (GO:0006468);; Molecular Function: RNA polymerase II carboxy-terminal domain kinase activity (GO:0008353);; Biological Process: cell division (GO:0051301);;	--	--
Cs1g07400	Molecular Function: acetylglucosaminyltransferase activity (GO:0008375);; Cellular Component: integral component of membrane (GO:0016021);; Biological Process: carbohydrate biosynthetic process (GO:0016051);; Molecular Function: protein xylosyltransferase activity (GO:0030158);;	--	--
Cs1g07460	--	--	--
Cs1g07480	Molecular Function: magnesium ion binding (GO:0000287);; Cellular Component: chloroplast stroma (GO:0009570);; Biological Process: L-methionine biosynthetic process from methylthioadenosine (GO:0019509);; Molecular Function: acireductone synthase activity (GO:0043874);; Molecular Function: methylthioribulose 1-phosphate dehydratase activity (GO:0046570);;	K16054|0|cit:102631398|probable bifunctional methylthioribulose-1-phosphate dehydratase/enolase-phosphatase E1-like; K16054 methylthioribulose 1-phosphate dehydratase / enolase-phosphatase E1 [EC:4.2.1.109 3.1.3.77] (A)	Cysteine and methionine metabolism (ko00270)
Cs1g07500	Biological Process: embryo development ending in seed dormancy (GO:0009793);; Cellular Component: chloroplast envelope (GO:0009941);; Biological Process: protein targeting to chloroplast (GO:0045036);;	--	--
Cs1g07510	Molecular Function: copper ion binding (GO:0005507);; Cellular Component: vacuole (GO:0005773);; Molecular Function: electron carrier activity (GO:0009055);; Cellular Component: chloroplast (GO:0009507);; Biological Process: glucosinolate biosynthetic process (GO:0019761);; Cellular Component: anchored component of plasma membrane (GO:0046658);; Cellular Component: apoplast (GO:0048046);;	--	--
Cs1g07580	Molecular Function: transcription cofactor activity (GO:0003712);; Molecular Function: RNA binding (GO:0003723);; Molecular Function: RNA-directed DNA polymerase activity (GO:0003964);; Molecular Function: aspartic-type endopeptidase activity (GO:0004190);; Biological Process: RNA-dependent DNA replication (GO:0006278);; Biological Process: regulation of transcription, DNA-templated (GO:0006355);…	--	--
Cs1g07790	--	--	--
Cs1g07930	--	--	--
Cs1g07980	Molecular Function: RNA binding (GO:0003723);; Molecular Function: structural constituent of ribosome (GO:0003735);; Cellular Component: ribosome (GO:0005840);; Biological Process: rRNA processing (GO:0006364);; Biological Process: translation (GO:0006412);; Cellular Component: chloroplast stroma (GO:0009570);; Cellular Component: chloroplast envelope (GO:0009941);; Biological Process: chlorophyl…	K02968|6.33323e-83|cit:102616817|30S ribosomal protein S20, chloroplastic-like; K02968 small subunit ribosomal protein S20 (A)	Ribosome (ko03010)
Cs1g07990	Cellular Component: proteasome complex (GO:0000502);; Cellular Component: vacuolar membrane (GO:0005774);; Biological Process: protein folding (GO:0006457);; Biological Process: response to xenobiotic stimulus (GO:0009410);; Cellular Component: plasmodesma (GO:0009506);; Biological Process: DNA endoreduplication (GO:0042023);; Biological Process: proteasome-mediated ubiquitin-dependent protein ca…	K06692|0|cit:102617116|26S proteasome non-ATPase regulatory subunit 5-like; K06692 26S proteasome non-ATPase regulatory subunit 5 (A)	--
Cs1g08050	Biological Process: regulation of mitosis (GO:0007088);; Biological Process: positive regulation of organelle organization (GO:0010638);; Biological Process: positive regulation of cell cycle process (GO:0090068);;	--	--
Cs1g08060	Molecular Function: nucleic acid binding (GO:0003676);; Molecular Function: exonuclease activity (GO:0004527);; Cellular Component: mitochondrion (GO:0005739);; Biological Process: pyrimidine ribonucleotide biosynthetic process (GO:0009220);;	K18416|0|cit:102619240|hypothetical protein; K18416 3'-5' exoribonuclease 1 [EC:3.1.-.-] (A)	--
Cs1g08080	--	--	--
Cs1g08180	Molecular Function: nucleic acid binding (GO:0003676);; Biological Process: tRNA modification (GO:0006400);; Biological Process: protein targeting to mitochondrion (GO:0006626);; Molecular Function: methyltransferase activity (GO:0008168);; Biological Process: methylation (GO:0032259);; Biological Process: 2-methylguanosine metabolic process (GO:0080180);;	K15430|0|cit:102627618|tRNA (guanine(10)-N2)-methyltransferase homolog; K15430 tRNA (guanine10-N2)-methyltransferase [EC:2.1.1.214] (A)	--
Cs1g08210	Molecular Function: nucleic acid binding (GO:0003676);; Molecular Function: exonuclease activity (GO:0004527);; Cellular Component: intracellular (GO:0005622);; Biological Process: nucleotide biosynthetic process (GO:0009165);;	K18327|0|cit:102624058|RNA exonuclease 4-like; K18327 RNA exonuclease 4 [EC:3.1.-.-] (A)	--
Cs1g08230	Cellular Component: plasma membrane (GO:0005886);; Biological Process: protein transport (GO:0015031);;	K12195|4.93816e-128|cit:102607671|vacuolar protein sorting-associated protein 20 homolog 1-like; K12195 charged multivesicular body protein 6 (A)	Endocytosis (ko04144)
Cs1g08330	--	--	--
Cs1g08360	Cellular Component: extracellular region (GO:0005576);; Cellular Component: endoplasmic reticulum (GO:0005783);; Cellular Component: chloroplast (GO:0009507);; Biological Process: unidimensional cell growth (GO:0009826);; Biological Process: cellulose biosynthetic process (GO:0030244);; Molecular Function: carbohydrate binding (GO:0030246);; Molecular Function: glucan 1,3-alpha-glucosidase activi…	K05546|0|cit:102611800|neutral alpha-glucosidase AB-like; K05546 alpha 1,3-glucosidase [EC:3.2.1.84] (A)	N-Glycan biosynthesis (ko00510);; Protein processing in endoplasmic reticulum (ko04141)
Cs1g08370	--	--	--
Cs1g08460	--	--	--
Cs1g08490	--	--	--
Cs1g08500	Cellular Component: nucleus (GO:0005634);; Molecular Function: zinc ion binding (GO:0008270);; Biological Process: maintenance of shoot apical meristem identity (GO:0010492);;	--	--
Cs1g08540	Molecular Function: NADH dehydrogenase activity (GO:0003954);; Biological Process: oxidation-reduction process (GO:0055114);;	K17872|0|cit:102618551|alternative NAD(P)H-ubiquinone oxidoreductase C1, chloroplastic/mitochondrial-like; K17872 NADH:ubiquinone reductase (non-electrogenic) [EC:1.6.5.9] (A)	--
Cs1g08550	Molecular Function: carbon-nitrogen ligase activity, with glutamine as amido-N-donor (GO:0016884);;	--	--
Cs1g08560	--	--	--
Cs1g08600	Molecular Function: NAD+ kinase activity (GO:0003951);; Molecular Function: diacylglycerol kinase activity (GO:0004143);; Cellular Component: nucleus (GO:0005634);; Biological Process: protein kinase C-activating G-protein coupled receptor signaling pathway (GO:0007205);; Biological Process: metabolic process (GO:0008152);; Biological Process: response to cold (GO:0009409);; Biological Process: r…	K00901|0|cic:CICLE_v10000447mg|hypothetical protein; K00901 diacylglycerol kinase (ATP) [EC:2.7.1.107] (A)	Glycerolipid metabolism (ko00561);; Glycerophospholipid metabolism (ko00564);; Phosphatidylinositol signaling system (ko04070)
Cs1g08650	--	--	--
Cs1g08900	Biological Process: nuclear-transcribed mRNA catabolic process (GO:0000956);; Biological Process: protein N-linked glycosylation (GO:0006487);;	K11266|0|cit:102626523|MAU2 chromatid cohesion factor homolog; K11266 MAternally affected uncoordination (A)	--
Cs1g08940	Cellular Component: integral component of membrane (GO:0016021);;	--	--
Cs1g08990	--	--	--
Cs1g09080	--	K15356|0|cit:102609418|GDP-mannose transporter GONST1-like; K15356 GDP-mannose transporter (A)	--
Cs1g09110	--	K06170|7.80336e-86|cit:102609683|probable gamma-secretase subunit PEN-2-like; K06170 presenilin enhancer 2 (A)	--
Cs1g09230	--	--	--
Cs1g09250	Molecular Function: binding (GO:0005488);; Molecular Function: oxidoreductase activity (GO:0016491);;	K07437|0|cit:102613788|cytochrome P450 716B1-like; K07437 cytochrome P450, family 26, subfamily A (A)	--
Cs1g09290	--	--	--
Cs1g09360	Biological Process: metabolic process (GO:0008152);; Molecular Function: anthocyanidin 3-O-glucosyltransferase activity (GO:0047213);;	--	--
Cs1g09400	--	--	--
Cs1g09450	Biological Process: cellular macromolecule metabolic process (GO:0044260);; Biological Process: nucleic acid metabolic process (GO:0090304);;	--	--
Cs1g09540	Cellular Component: mitochondrion (GO:0005739);; Biological Process: sugar mediated signaling pathway (GO:0010182);; Biological Process: mitochondrial mRNA modification (GO:0080156);;	--	--
Cs1g09550	--	--	--
Cs1g09890	Molecular Function: iron ion binding (GO:0005506);; Molecular Function: oxidoreductase activity, acting on paired donors, with incorporation or reduction of molecular oxygen, 2-oxoglutarate as one donor, and incorporation of one atom each of oxygen into both donors (GO:0016706);; Biological Process: oxidation-reduction process (GO:0055114);;	--	--
Cs1g09995	--	--	--
Cs1g10040	Cellular Component: intracellular membrane-bounded organelle (GO:0043231);; Cellular Component: cytoplasmic part (GO:0044444);;	--	--
Cs1g10050	--	--	--
Cs1g10130	Biological Process: resolution of meiotic recombination intermediates (GO:0000712);; Molecular Function: DNA binding (GO:0003677);; Molecular Function: DNA topoisomerase type I activity (GO:0003917);; Cellular Component: chromosome (GO:0005694);; Biological Process: DNA topological change (GO:0006265);; Biological Process: DNA unwinding involved in DNA replication (GO:0006268);; Biological Proces…	K03165|0|cit:102618169|DNA topoisomerase 3-alpha-like; K03165 DNA topoisomerase III [EC:5.99.1.2] (A)	Homologous recombination (ko03440)
Cs1g10425	--	--	--
Cs1g10600	Molecular Function: nucleic acid binding (GO:0003676);;	K13162|0|cit:102616323|KH domain-containing protein At4g18375-like; K13162 poly(rC)-binding protein 2/3/4 (A)	--
Cs1g10630	--	--	--
Cs1g10640	Molecular Function: ubiquitin-protein transferase activity (GO:0004842);; Biological Process: ubiquitin-dependent protein catabolic process (GO:0006511);; Biological Process: protein ubiquitination (GO:0016567);; Biological Process: negative regulation of transcription, DNA-templated (GO:0045892);;	--	--
Cs1g10660	Cellular Component: plasma membrane (GO:0005886);;	--	--
Cs1g10690	--	--	--
Cs1g10700	Molecular Function: zinc ion binding (GO:0008270);;	--	--
Cs1g10710	--	--	--
Cs1g10950	--	--	--
Cs1g11030	Molecular Function: acetylglucosaminyltransferase activity (GO:0008375);; Cellular Component: integral component of membrane (GO:0016021);; Biological Process: carbohydrate biosynthetic process (GO:0016051);;	--	--
Cs1g11060	Molecular Function: protein domain specific binding (GO:0019904);;	K06630|7.16931e-26|cit:102609304|14-3-3-like protein-like; K06630 14-3-3 protein epsilon (A)	--
Cs1g11080	--	--	--
Cs1g11100	Molecular Function: nucleic acid binding (GO:0003676);; Molecular Function: poly(A)-specific ribonuclease activity (GO:0004535);; Cellular Component: nucleus (GO:0005634);;	K12581|0|cit:102628865|probable CCR4-associated factor 1 homolog 7-like; K12581 CCR4-NOT transcription complex subunit 7/8 (A)	RNA degradation (ko03018)
Cs1g11150	--	--	--
Cs1g11180	--	--	--
Cs1g11210	--	--	--
Cs1g11230	Biological Process: RNA splicing, via endonucleolytic cleavage and ligation (GO:0000394);; Cellular Component: nuclear pore (GO:0005643);; Biological Process: mRNA export from nucleus (GO:0006406);; Biological Process: protein import into nucleus (GO:0006606);; Biological Process: methionine biosynthetic process (GO:0009086);; Biological Process: response to auxin (GO:0009733);; Biological Proces…	K14297|0|cit:102607573|nuclear pore complex protein Nup98-Nup96-like; K14297 nuclear pore complex protein Nup98-Nup96 (A)	RNA transport (ko03013)
Cs1g11260	--	--	--
Cs1g11340	--	K13104|0|cit:102613201|zinc finger protein 830-like; K13104 zinc finger protein 830 (A)	--
Cs1g11410	Molecular Function: ATP binding (GO:0005524);; Biological Process: defense response (GO:0006952);; Molecular Function: nucleoside-triphosphatase activity (GO:0017111);; Molecular Function: ADP binding (GO:0043531);;	K13459|0|cit:102614867|probable disease resistance protein At5g63020-like; K13459 disease resistance protein RPS2 (A)	Plant-pathogen interaction (ko04626)
Cs1g11420	Molecular Function: transcription cofactor activity (GO:0003712);; Molecular Function: RNA binding (GO:0003723);; Molecular Function: RNA-directed DNA polymerase activity (GO:0003964);; Molecular Function: aspartic-type endopeptidase activity (GO:0004190);; Biological Process: RNA-dependent DNA replication (GO:0006278);; Biological Process: regulation of transcription, DNA-templated (GO:0006355);…	--	--
Cs1g11450	--	--	--
Cs1g11690	Molecular Function: zinc ion binding (GO:0008270);;	K10632|0|cit:102626727|BRCA1-associated protein-like; K10632 BRCA1-associated protein [EC:6.3.2.19] (A)	--
Cs1g11700	--	K10268|0|cit:102626232|F-box/LRR-repeat protein 14-like; K10268 F-box and leucine-rich repeat protein 2/20 (A)	--
Cs1g11760	--	--	--
Cs1g12030	--	--	--
Cs1g12140	--	K13459|0|cit:102612291|probable disease resistance protein At5g63020-like; K13459 disease resistance protein RPS2 (A)	Plant-pathogen interaction (ko04626)
Cs1g12150	--	--	--
Cs1g12260	Molecular Function: GTPase activity (GO:0003924);; Molecular Function: GTP binding (GO:0005525);; Biological Process: GTP catabolic process (GO:0006184);; Biological Process: SRP-dependent cotranslational protein targeting to membrane (GO:0006614);; Molecular Function: 7S RNA binding (GO:0008312);; Cellular Component: signal recognition particle (GO:0048500);;	K03106|0|cit:102616618|signal recognition particle 54 kDa protein 2-like; K03106 signal recognition particle subunit SRP54 (A)	Protein export (ko03060)
Cs1g12290	Biological Process: cellular component organization (GO:0016043);; Biological Process: single-organism cellular process (GO:0044763);;	--	--
Cs1g12330	Molecular Function: protein kinase activity (GO:0004672);; Molecular Function: ATP binding (GO:0005524);; Biological Process: protein phosphorylation (GO:0006468);;	--	--
Cs1g12370	Biological Process: mRNA splicing, via spliceosome (GO:0000398);; Cellular Component: spliceosomal complex (GO:0005681);; Molecular Function: U6 snRNA binding (GO:0017070);; Molecular Function: U5 snRNA binding (GO:0030623);;	K12856|0|cit:102619923|pre-mRNA-processing-splicing factor 8-like; K12856 pre-mRNA-processing factor 8 (A)	Spliceosome (ko03040)
Cs1g12380	Molecular Function: protein serine/threonine kinase activity (GO:0004674);; Molecular Function: ATP binding (GO:0005524);; Biological Process: protein phosphorylation (GO:0006468);;	--	--
Cs1g12440	Biological Process: phosphorelay signal transduction system (GO:0000160);; Molecular Function: signal transducer activity (GO:0004871);; Biological Process: cytokinin-activated signaling pathway (GO:0009736);; Biological Process: xylem development (GO:0010089);; Molecular Function: transferase activity, transferring phosphorus-containing groups (GO:0016772);; Molecular Function: 2-alkenal reducta…	K14490|1.48079e-97|cit:102621810|histidine-containing phosphotransfer protein 6-like; K14490 histidine-containing phosphotransfer peotein (A)	Plant hormone signal transduction (ko04075)
Cs1g12530	--	--	--
Cs1g12560	--	K13993|1.18616e-141|cit:102624529|26.5 kDa heat shock protein, mitochondrial-like; K13993 HSP20 family protein (A)	Protein processing in endoplasmic reticulum (ko04141)
Cs1g12570	--	--	--
Cs1g12650	Cellular Component: plasma membrane (GO:0005886);;	--	--
Cs1g12700	--	--	--
Cs1g12800	--	--	--
Cs1g12840	Molecular Function: polygalacturonase activity (GO:0004650);; Cellular Component: extracellular region (GO:0005576);; Biological Process: carbohydrate metabolic process (GO:0005975);;	--	--
Cs1g12860	Molecular Function: transferase activity, transferring glycosyl groups (GO:0016757);;	K13496|0|cic:CICLE_v10027181mg|hypothetical protein; K13496 UDP-glucosyl transferase 73C [EC:2.4.1.-] (A)	--
Cs1g12880	Biological Process: defense response (GO:0006952);; Cellular Component: cytoplasmic membrane-bounded vesicle (GO:0016023);; Molecular Function: ADP binding (GO:0043531);;	--	--
Cs1g12890	--	--	--
Cs1g12950	--	--	--
Cs1g12975	--	--	--
Cs1g13010	--	K13459|0|cit:102625482|probable disease resistance protein At5g63020-like; K13459 disease resistance protein RPS2 (A)	Plant-pathogen interaction (ko04626)
Cs1g13033	--	--	--
Cs1g13120	--	--	--
Cs1g13190	Molecular Function: electron carrier activity (GO:0009055);; Molecular Function: protein disulfide oxidoreductase activity (GO:0015035);; Biological Process: cell redox homeostasis (GO:0045454);; Molecular Function: metal ion binding (GO:0046872);; Biological Process: anther development (GO:0048653);;	K07390|9.98253e-119|cit:102615256|monothiol glutaredoxin-S15, mitochondrial-like; K07390 monothiol glutaredoxin (A)	--
Cs1g13330	Molecular Function: kinase activity (GO:0016301);; Biological Process: phosphorylation (GO:0016310);;	K13137|0|cit:102619037|serine-threonine kinase receptor-associated protein-like; K13137 serine-threonine kinase receptor-associated protein (A)	RNA transport (ko03013)
Cs1g13440	Molecular Function: catalytic activity (GO:0003824);; Biological Process: metabolic process (GO:0008152);;	--	--
Cs1g13580	Biological Process: RNA modification (GO:0009451);; Biological Process: chloroplast organization (GO:0009658);; Biological Process: growth (GO:0040007);;	--	--
Cs1g13600	Biological Process: sulfate transport (GO:0008272);; Cellular Component: plant-type vacuole membrane (GO:0009705);; Molecular Function: molybdate ion transmembrane transporter activity (GO:0015098);; Molecular Function: sulfate transmembrane transporter activity (GO:0015116);; Cellular Component: integral component of membrane (GO:0016021);; Biological Process: molybdate ion export from vacuole (…	--	--
Cs1g13660	--	--	--
Cs1g13860	Molecular Function: ATP binding (GO:0005524);; Biological Process: multidimensional cell growth (GO:0009825);; Biological Process: plant-type cell wall biogenesis (GO:0009832);; Biological Process: trichome branching (GO:0010091);; Molecular Function: nucleoside-triphosphatase activity (GO:0017111);; Biological Process: cortical microtubule organization (GO:0043622);;	K07767|0|cic:CICLE_v10025365mg|hypothetical protein; K07767 katanin p60 ATPase-containing subunit A1 [EC:3.6.4.3] (A)	--
Cs1g14000	--	K00670|0|cit:102608841|N-alpha-acetyltransferase 15, NatA auxiliary subunit-like; K00670 peptide alpha-N-acetyltransferase [EC:2.3.1.88] (A)	--
Cs1g14130	Biological Process: biosynthetic process (GO:0009058);;	--	--
Cs1g14270	Biological Process: rRNA processing (GO:0006364);; Cellular Component: chloroplast thylakoid membrane (GO:0009535);; Biological Process: photosynthesis, light harvesting in photosystem I (GO:0009768);; Cellular Component: photosystem I antenna complex (GO:0009782);; Biological Process: thylakoid membrane organization (GO:0010027);; Biological Process: photosystem II assembly (GO:0010207);; Cellul…	K08911|4.73624e-96|cit:102615942|chlorophyll a-b binding protein 7, chloroplastic-like; K08911 light-harvesting complex I chlorophyll a/b binding protein 5 (A)	Photosynthesis - antenna proteins (ko00196)
Cs1g14310	--	--	--
Cs1g14320	--	--	--
Cs1g14330	Molecular Function: GTP binding (GO:0005525);; Biological Process: small GTPase mediated signal transduction (GO:0007264);; Biological Process: protein transport (GO:0015031);;	K07889|1.05281e-140|cit:102614189|ras-related protein RABF2b-like; K07889 Ras-related protein Rab-5C (A)	Endocytosis (ko04144);; Phagosome (ko04145)
Cs1g14340	--	--	--
Cs1g14350	--	--	--
Cs1g14370	--	--	--
Cs1g14390	Molecular Function: nucleic acid binding (GO:0003676);; Molecular Function: ATP binding (GO:0005524);; Molecular Function: ATP-dependent helicase activity (GO:0008026);;	K14807|0|cit:102616133|DEAD-box ATP-dependent RNA helicase 1-like; K14807 ATP-dependent RNA helicase DDX51/DBP6 [EC:3.6.4.13] (A)	--
Cs1g14480	Molecular Function: ATP binding (GO:0005524);; Biological Process: response to stress (GO:0006950);; Molecular Function: 2-alkenal reductase [NAD(P)] activity (GO:0032440);; Biological Process: oxidation-reduction process (GO:0055114);;	K09489|0|cit:102619242|heat shock 70 kDa protein 14-like; K09489 heat shock 70kDa protein 4 (A)	--
Cs1g14510	Biological Process: maltose metabolic process (GO:0000023);; Biological Process: polysaccharide catabolic process (GO:0000272);; Molecular Function: DNA binding (GO:0003677);; Biological Process: pentose-phosphate shunt (GO:0006098);; Biological Process: phosphatidylglycerol biosynthetic process (GO:0006655);; Cellular Component: chloroplast thylakoid membrane (GO:0009535);; Biological Process: p…	--	--
Cs1g14520	--	--	--
Cs1g14550	--	--	--
Cs1g14600	Molecular Function: structural molecule activity (GO:0005198);; Biological Process: intracellular protein transport (GO:0006886);; Biological Process: vesicle-mediated transport (GO:0016192);; Molecular Function: myosin heavy chain kinase activity (GO:0016905);; Cellular Component: membrane coat (GO:0030117);;	K17302|0|cit:102622899|coatomer subunit beta'-2-like; K17302 coatomer, subunit beta' (A)	--
Cs1g14630	--	--	--
