# Supplementary material for: SnRK-PP2C-PYL Gene Families in Citrus sinensis: Genomic Characterization and Regulatory Roles in Carotenoid Metabolism
Source: Metabolites. 2025 Sep 12;15(9):610. doi: 10.3390/metabo15090610 (PMC12471423; doi:10.3390/metabo15090610)
Supplement: Supplementary file 1 [file metabolites-15-00610-s001.zip › Supplementary Table S4. Network analysis in Cytoscape.xlsx]

## Sheet: Sheet1
fromNode	toNode	weight
Cs1g01010	Cs6g21650	0.226225
Cs1g01160	Cs6g21650	0.182191
Cs1g01165	Cs6g21650	0.0859848
Cs1g01560	Cs6g21650	0.269601
Cs1g01580	Cs6g21650	0.189593
Cs1g01760	Cs6g21650	0.145554
Cs1g01790	Cs6g21650	0.132096
Cs1g01860	Cs6g21650	0.13675
Cs1g01890	Cs6g21650	0.255773
Cs1g01940	Cs6g21650	0.272565
Cs1g01960	Cs6g21650	0.146168
Cs1g01970	Cs6g21650	0.269943
Cs1g01980	Cs6g21650	0.0174137
Cs1g02050	Cs6g21650	0.032401
Cs1g02195	Cs6g21650	0.131318
Cs1g02200	Cs6g21650	0.103392
Cs1g02320	Cs6g21650	0.126695
Cs1g02330	Cs6g21650	0.377883
Cs1g02340	Cs6g21650	0.220095
Cs1g02430	Cs6g21650	0.0317418
Cs1g02560	Cs6g21650	0.265344
Cs1g02580	Cs6g21650	0.233214
Cs1g02590	Cs6g21650	0.362755
Cs1g02600	Cs6g21650	0.192857
Cs1g02610	Cs6g21650	0.0343811
Cs1g02650	Cs6g21650	0.198467
Cs1g02710	Cs6g21650	0.268752
Cs1g02720	Cs6g21650	0.236665
Cs1g02830	Cs6g21650	0.143725
Cs1g02840	Cs6g21650	0.145561
Cs1g02910	Cs6g21650	0.0919926
Cs1g02920	Cs6g21650	0.180889
Cs1g02960	Cs6g21650	0.234838
Cs1g02970	Cs6g21650	0.108599
Cs1g03000	Cs6g21650	0.215957
Cs1g03040	Cs6g21650	0.354571
Cs1g03080	Cs6g21650	0.21035
Cs1g03110	Cs6g21650	0.0269608
Cs1g03140	Cs6g21650	0.144969
Cs1g03180	Cs6g21650	0.211692
Cs1g03220	Cs6g21650	0.116432
Cs1g03230	Cs6g21650	0.212196
Cs1g03300	Cs6g21650	0.117112
Cs1g03320	Cs6g21650	0.0424746
Cs1g03430	Cs6g21650	0.0306925
Cs1g03450	Cs6g21650	0.0604815
Cs1g03460	Cs6g21650	0.0373251
Cs1g03490	Cs6g21650	0.217816
Cs1g03500	Cs6g21650	0.186584
Cs1g03530	Cs6g21650	0.171773
Cs1g03590	Cs6g21650	0.190617
Cs1g03610	Cs6g21650	0.238678
Cs1g03620	Cs6g21650	0.326615
Cs1g04070	Cs6g21650	0.0946521
Cs1g04115	Cs6g21650	0.169058
Cs1g04120	Cs6g21650	0.171911
Cs1g04235	Cs6g21650	0.228336
Cs1g04390	Cs6g21650	0.139035
Cs1g04560	Cs6g21650	0.113029
Cs1g04610	Cs6g21650	0.21147
Cs1g04690	Cs6g21650	0.289129
Cs1g04820	Cs6g21650	0.389273
Cs1g04860	Cs6g21650	0.252106
Cs1g05000	Cs6g21650	0.108031
Cs1g05120	Cs6g21650	0.12192
Cs1g05210	Cs6g21650	0.201291
Cs1g05410	Cs6g21650	0.158854
Cs1g05450	Cs6g21650	0.124816
Cs1g05480	Cs6g21650	0.303626
Cs1g05490	Cs6g21650	0.103675
Cs1g05590	Cs6g21650	0.234921
Cs1g05680	Cs6g21650	0.223913
Cs1g05700	Cs6g21650	0.100644
Cs1g05770	Cs6g21650	0.232491
Cs1g05780	Cs6g21650	0.0245941
Cs1g05830	Cs6g21650	0.152757
Cs1g05900	Cs6g21650	0.112102
Cs1g06050	Cs6g21650	0.204153
Cs1g06080	Cs6g21650	0.225973
Cs1g06130	Cs6g21650	0.0460667
Cs1g06240	Cs6g21650	0.0938471
Cs1g06380	Cs6g21650	0.0336839
Cs1g06420	Cs6g21650	0.244418
Cs1g06450	Cs6g21650	0.11775
Cs1g06530	Cs6g21650	0.302353
Cs1g06660	Cs6g21650	0.177414
Cs1g06670	Cs6g21650	0.0510331
Cs1g06700	Cs6g21650	0.232009
Cs1g06750	Cs6g21650	0.392367
Cs1g06860	Cs6g21650	0.31566
Cs1g06870	Cs6g21650	0.104816
Cs1g06910	Cs6g21650	0.21659
Cs1g06920	Cs6g21650	0.0998399
Cs1g07000	Cs6g21650	0.0598213
Cs1g07040	Cs6g21650	0.0381091
Cs1g07070	Cs6g21650	0.261927
Cs1g07080	Cs6g21650	0.24053
Cs1g07245	Cs6g21650	0.290076
Cs1g07290	Cs6g21650	0.219442
Cs1g07310	Cs6g21650	0.352945
Cs1g07320	Cs6g21650	0.107847
Cs1g07330	Cs6g21650	0.339091
Cs1g07360	Cs6g21650	0.16565
Cs1g07370	Cs6g21650	0.229249
Cs1g07400	Cs6g21650	0.191975
Cs1g07460	Cs6g21650	0.107755
Cs1g07480	Cs6g21650	0.199163
Cs1g07500	Cs6g21650	0.0603788
Cs1g07510	Cs6g21650	0.157858
Cs1g07580	Cs6g21650	0.234069
Cs1g07790	Cs6g21650	0.0737617
Cs1g07930	Cs6g21650	0.120506
Cs1g07980	Cs6g21650	0.141665
Cs1g07990	Cs6g21650	0.253769
Cs1g08050	Cs6g21650	0.0460147
Cs1g08060	Cs6g21650	0.151382
Cs1g08080	Cs6g21650	0.0147898
Cs1g08180	Cs6g21650	0.0311632
Cs1g08210	Cs6g21650	0.00532764
Cs1g08230	Cs6g21650	0.290475
Cs1g08330	Cs6g21650	0.0798227
Cs1g08360	Cs6g21650	0.204508
Cs1g08370	Cs6g21650	0.248492
Cs1g08460	Cs6g21650	0.0824869
Cs1g08490	Cs6g21650	0.121123
Cs1g08500	Cs6g21650	0.199471
Cs1g08540	Cs6g21650	0.247308
Cs1g08550	Cs6g21650	0.359519
Cs1g08560	Cs6g21650	0.291801
Cs1g08600	Cs6g21650	0.0791169
Cs1g08650	Cs6g21650	0.221901
Cs1g08900	Cs6g21650	0.232375
Cs1g08940	Cs6g21650	0.011397
Cs1g08990	Cs6g21650	0.117728
Cs1g09080	Cs6g21650	0.145884
Cs1g09110	Cs6g21650	0.244116
Cs1g09230	Cs6g21650	0.0148257
Cs1g09250	Cs6g21650	0.279112
Cs1g09290	Cs6g21650	0.295446
Cs1g09360	Cs6g21650	0.165982
Cs1g09400	Cs6g21650	0.117269
Cs1g09450	Cs6g21650	0.1131
Cs1g09540	Cs6g21650	0.0926414
Cs1g09550	Cs6g21650	0.316784
Cs1g09660	Cs6g21650	0.0486874
Cs1g09890	Cs6g21650	0.281399
Cs1g09995	Cs6g21650	0.0978495
Cs1g10040	Cs6g21650	0.196238
Cs1g10050	Cs6g21650	0.228005
Cs1g10130	Cs6g21650	0.29937
Cs1g10425	Cs6g21650	0.23208
Cs1g10600	Cs6g21650	0.119102
Cs1g10630	Cs6g21650	0.147402
Cs1g10640	Cs6g21650	0.170892
Cs1g10660	Cs6g21650	0.150247
Cs1g10690	Cs6g21650	0.162173
Cs1g10700	Cs6g21650	0.242808
Cs1g10710	Cs6g21650	0.234754
Cs1g10950	Cs6g21650	0.214326
Cs1g11030	Cs6g21650	0.0244416
Cs1g11060	Cs6g21650	0.138107
Cs1g11080	Cs6g21650	0.230677
Cs1g11100	Cs6g21650	0.253175
Cs1g11150	Cs6g21650	0.0246144
Cs1g11180	Cs6g21650	0.0893241
Cs1g11210	Cs6g21650	0.194823
Cs1g11230	Cs6g21650	0.204919
Cs1g11260	Cs6g21650	0.172256
Cs1g11340	Cs6g21650	0.242446
Cs1g11410	Cs6g21650	0.010354
Cs1g11420	Cs6g21650	0.199194
Cs1g11450	Cs6g21650	0.229024
Cs1g11690	Cs6g21650	0.15248
Cs1g11700	Cs6g21650	0.280699
Cs1g11760	Cs6g21650	0.253794
Cs1g12030	Cs6g21650	0.0375212
Cs1g12140	Cs6g21650	0.119966
Cs1g12150	Cs6g21650	0.190203
Cs1g12260	Cs6g21650	0.0564375
Cs1g12290	Cs6g21650	0.143981
Cs1g12330	Cs6g21650	0.159479
Cs1g12370	Cs6g21650	0.176591
Cs1g12380	Cs6g21650	0.342985
Cs1g12440	Cs6g21650	0.189876
Cs1g12530	Cs6g21650	0.237916
Cs1g12560	Cs6g21650	0.346754
Cs1g12570	Cs6g21650	0.326278
Cs1g12650	Cs6g21650	0.158314
Cs1g12700	Cs6g21650	0.2838
Cs1g12800	Cs6g21650	0.202014
Cs1g12840	Cs6g21650	0.104875
Cs1g12860	Cs6g21650	0.222069
Cs1g12880	Cs6g21650	0.273909
Cs1g12890	Cs6g21650	0.15451
Cs1g12950	Cs6g21650	0.153207
Cs1g12975	Cs6g21650	0.253413
Cs1g13010	Cs6g21650	0.0628914
Cs1g13033	Cs6g21650	0.132448
Cs1g13120	Cs6g21650	0.230229
Cs1g13190	Cs6g21650	0.335032
Cs1g13330	Cs6g21650	0.276045
Cs1g13440	Cs6g21650	0.35256
Cs1g13580	Cs6g21650	0.134992
Cs1g13600	Cs6g21650	0.0665703
Cs1g13660	Cs6g21650	0.257898
Cs1g13860	Cs6g21650	0.133185
Cs1g14000	Cs6g21650	0.254071
Cs1g14130	Cs6g21650	0.121653
Cs1g14270	Cs6g21650	0.258126
Cs1g14310	Cs6g21650	0.191021
Cs1g14320	Cs6g21650	0.373946
Cs1g14330	Cs6g21650	0.198943
Cs1g14340	Cs6g21650	0.169645
Cs1g14350	Cs6g21650	0.0788679
Cs1g14370	Cs6g21650	0.209784
Cs1g14390	Cs6g21650	0.0426214
Cs1g14480	Cs6g21650	0.311106
Cs1g14510	Cs6g21650	0.113
Cs1g14520	Cs6g21650	0.127111
Cs1g14550	Cs6g21650	0.197015
Cs1g14600	Cs6g21650	0.147832
Cs1g14630	Cs6g21650	0.316177
Cs1g01010	Cs4g01450	0.098382
Cs1g01160	Cs4g01450	0.0827479
Cs1g01165	Cs4g01450	0.00982958
Cs1g01560	Cs4g01450	0.176339
Cs1g01580	Cs4g01450	0.108681
Cs1g01760	Cs4g01450	0.0798769
Cs1g01790	Cs4g01450	0.022757
Cs1g01860	Cs4g01450	0.0269578
Cs1g01890	Cs4g01450	0.0821728
Cs1g01940	Cs4g01450	0.22089
Cs1g01960	Cs4g01450	0.0832427
Cs1g01970	Cs4g01450	0.205132
Cs1g01980	Cs4g01450	0.0019131
Cs1g02050	Cs4g01450	0.00327453
Cs1g02195	Cs4g01450	0.0302661
Cs1g02200	Cs4g01450	0.00768788
Cs1g02320	Cs4g01450	0.0729579
Cs1g02330	Cs4g01450	0.293429
Cs1g02340	Cs4g01450	0.0494337
Cs1g02430	Cs4g01450	0.0018203
Cs1g02560	Cs4g01450	0.0502355
Cs1g02580	Cs4g01450	0.198953
Cs1g02590	Cs4g01450	0.253832
Cs1g02600	Cs4g01450	0.0949066
Cs1g02610	Cs4g01450	0.00884146
Cs1g02650	Cs4g01450	0.0813249
Cs1g02710	Cs4g01450	0.199328
Cs1g02720	Cs4g01450	0.131492
Cs1g02830	Cs4g01450	0.0191087
Cs1g02840	Cs4g01450	0.0717864
Cs1g02910	Cs4g01450	0.0108314
Cs1g02920	Cs4g01450	0.0319615
Cs1g02960	Cs4g01450	0.151695
Cs1g02970	Cs4g01450	0.023936
Cs1g03000	Cs4g01450	0.187865
Cs1g03040	Cs4g01450	0.27658
Cs1g03080	Cs4g01450	0.115648
Cs1g03110	Cs4g01450	0.0058579
Cs1g03140	Cs4g01450	0.113716
Cs1g03180	Cs4g01450	0.155049
Cs1g03220	Cs4g01450	0.0708336
Cs1g03230	Cs4g01450	0.0911348
Cs1g03300	Cs4g01450	0.0588446
Cs1g03320	Cs4g01450	0.00842191
Cs1g03430	Cs4g01450	0.00177058
Cs1g03450	Cs4g01450	0.00514001
Cs1g03460	Cs4g01450	0.0194241
Cs1g03490	Cs4g01450	0.0259023
Cs1g03500	Cs4g01450	0.0791466
Cs1g03530	Cs4g01450	0.0439762
Cs1g03590	Cs4g01450	0.100086
Cs1g03610	Cs4g01450	0.0931925
Cs1g03620	Cs4g01450	0.242518
Cs1g04070	Cs4g01450	0.0288093
Cs1g04115	Cs4g01450	0.0438231
Cs1g04120	Cs4g01450	0.0376669
Cs1g04235	Cs4g01450	0.116268
Cs1g04390	Cs4g01450	0.036563
Cs1g04560	Cs4g01450	0.0518857
Cs1g04610	Cs4g01450	0.131218
Cs1g04690	Cs4g01450	0.20215
Cs1g04820	Cs4g01450	0.306104
Cs1g04860	Cs4g01450	0.177883
Cs1g05000	Cs4g01450	0.0592611
Cs1g05120	Cs4g01450	0.0159184
Cs1g05210	Cs4g01450	0.141966
Cs1g05410	Cs4g01450	0.0523035
Cs1g05450	Cs4g01450	0.0182397
Cs1g05480	Cs4g01450	0.258952
Cs1g05490	Cs4g01450	0.0575845
Cs1g05590	Cs4g01450	0.150653
Cs1g05680	Cs4g01450	0.0750718
Cs1g05700	Cs4g01450	0.0171386
Cs1g05770	Cs4g01450	0.0846596
Cs1g05780	Cs4g01450	0.00736072
Cs1g05830	Cs4g01450	0.0588295
Cs1g05900	Cs4g01450	0.0252074
Cs1g06050	Cs4g01450	0.15128
Cs1g06080	Cs4g01450	0.172249
Cs1g06130	Cs4g01450	0.00431258
Cs1g06240	Cs4g01450	0.0605224
Cs1g06380	Cs4g01450	0.00784426
Cs1g06420	Cs4g01450	0.176929
Cs1g06450	Cs4g01450	0.0164197
Cs1g06530	Cs4g01450	0.205996
Cs1g06660	Cs4g01450	0.0343308
Cs1g06670	Cs4g01450	0.00687801
Cs1g06700	Cs4g01450	0.112515
Cs1g06750	Cs4g01450	0.311729
Cs1g06860	Cs4g01450	0.224402
Cs1g06870	Cs4g01450	0.0370126
Cs1g06910	Cs4g01450	0.0640472
Cs1g06920	Cs4g01450	0.0231256
Cs1g07000	Cs4g01450	0.0311627
Cs1g07040	Cs4g01450	0.0170165
Cs1g07070	Cs4g01450	0.145647
Cs1g07080	Cs4g01450	0.148249
Cs1g07245	Cs4g01450	0.218814
Cs1g07290	Cs4g01450	0.0290411
Cs1g07310	Cs4g01450	0.24373
Cs1g07320	Cs4g01450	0.0189985
Cs1g07330	Cs4g01450	0.285221
Cs1g07360	Cs4g01450	0.0691486
Cs1g07370	Cs4g01450	0.106847
Cs1g07400	Cs4g01450	0.0616026
Cs1g07460	Cs4g01450	0.0190207
Cs1g07480	Cs4g01450	0.113706
Cs1g07500	Cs4g01450	0.0116249
Cs1g07510	Cs4g01450	0.0413312
Cs1g07580	Cs4g01450	0.0329158
Cs1g07790	Cs4g01450	0.0176539
Cs1g07930	Cs4g01450	0.0674487
Cs1g07980	Cs4g01450	0.016653
Cs1g07990	Cs4g01450	0.0937224
Cs1g08050	Cs4g01450	0.0182926
Cs1g08060	Cs4g01450	0.0431955
Cs1g08080	Cs4g01450	0.000766855
Cs1g08180	Cs4g01450	0.00415069
Cs1g08210	Cs4g01450	0.00162821
Cs1g08230	Cs4g01450	0.222067
Cs1g08330	Cs4g01450	0.0291927
Cs1g08360	Cs4g01450	0.16109
Cs1g08370	Cs4g01450	0.159518
Cs1g08460	Cs4g01450	0.0307188
Cs1g08490	Cs4g01450	0.0123302
Cs1g08500	Cs4g01450	0.126946
Cs1g08540	Cs4g01450	0.101281
Cs1g08550	Cs4g01450	0.27193
Cs1g08560	Cs4g01450	0.186459
Cs1g08600	Cs4g01450	0.0119236
Cs1g08650	Cs4g01450	0.0553101
Cs1g08900	Cs4g01450	0.139964
Cs1g08940	Cs4g01450	0.00508081
Cs1g08990	Cs4g01450	0.0135175
Cs1g09080	Cs4g01450	0.0460599
Cs1g09110	Cs4g01450	0.210797
Cs1g09230	Cs4g01450	0.00367087
Cs1g09250	Cs4g01450	0.210561
Cs1g09290	Cs4g01450	0.216465
Cs1g09360	Cs4g01450	0.0453862
Cs1g09400	Cs4g01450	0.0354937
Cs1g09450	Cs4g01450	0.0136947
Cs1g09540	Cs4g01450	0.0225819
Cs1g09550	Cs4g01450	0.23469
Cs1g09660	Cs4g01450	0.00543742
Cs1g09890	Cs4g01450	0.122726
Cs1g09995	Cs4g01450	0.0176358
Cs1g10040	Cs4g01450	0.0677709
Cs1g10050	Cs4g01450	0.0607003
Cs1g10130	Cs4g01450	0.230834
Cs1g10425	Cs4g01450	0.10584
Cs1g10600	Cs4g01450	0.0468034
Cs1g10630	Cs4g01450	0.0463353
Cs1g10640	Cs4g01450	0.102112
Cs1g10660	Cs4g01450	0.101122
Cs1g10690	Cs4g01450	0.0510885
Cs1g10700	Cs4g01450	0.0534303
Cs1g10710	Cs4g01450	0.0986
Cs1g10950	Cs4g01450	0.12706
Cs1g11030	Cs4g01450	0.00172072
Cs1g11060	Cs4g01450	0.0140673
Cs1g11080	Cs4g01450	0.0366001
Cs1g11100	Cs4g01450	0.206669
Cs1g11150	Cs4g01450	0.0124552
Cs1g11180	Cs4g01450	0.010597
Cs1g11210	Cs4g01450	0.0576026
Cs1g11230	Cs4g01450	0.129974
Cs1g11260	Cs4g01450	0.0334945
Cs1g11340	Cs4g01450	0.11466
Cs1g11410	Cs4g01450	8.12013e-05
Cs1g11420	Cs4g01450	0.169291
Cs1g11450	Cs4g01450	0.165407
Cs1g11690	Cs4g01450	0.0188849
Cs1g11700	Cs4g01450	0.203271
Cs1g11760	Cs4g01450	0.0765374
Cs1g12030	Cs4g01450	0.00464869
Cs1g12140	Cs4g01450	0.0349487
Cs1g12150	Cs4g01450	0.0634556
Cs1g12260	Cs4g01450	0.00566972
Cs1g12290	Cs4g01450	0.0423697
Cs1g12330	Cs4g01450	0.0354807
Cs1g12370	Cs4g01450	0.10519
Cs1g12380	Cs4g01450	0.245261
Cs1g12440	Cs4g01450	0.110416
Cs1g12530	Cs4g01450	0.0929028
Cs1g12560	Cs4g01450	0.290755
Cs1g12570	Cs4g01450	0.264688
Cs1g12650	Cs4g01450	0.034867
Cs1g12700	Cs4g01450	0.136948
Cs1g12800	Cs4g01450	0.0756987
Cs1g12840	Cs4g01450	0.047425
Cs1g12860	Cs4g01450	0.0438037
Cs1g12880	Cs4g01450	0.0449234
Cs1g12890	Cs4g01450	0.082914
Cs1g12950	Cs4g01450	0.027973
Cs1g12975	Cs4g01450	0.0811329
Cs1g13010	Cs4g01450	0.00959
Cs1g13033	Cs4g01450	0.0161183
Cs1g13120	Cs4g01450	0.128864
Cs1g13190	Cs4g01450	0.265467
Cs1g13330	Cs4g01450	0.161991
Cs1g13440	Cs4g01450	0.258137
Cs1g13580	Cs4g01450	0.0459753
Cs1g13600	Cs4g01450	0.00670954
Cs1g13660	Cs4g01450	0.210589
Cs1g13860	Cs4g01450	0.0513804
Cs1g14000	Cs4g01450	0.125762
Cs1g14130	Cs4g01450	0.0700831
Cs1g14270	Cs4g01450	0.130063
Cs1g14310	Cs4g01450	0.0390446
Cs1g14320	Cs4g01450	0.271745
Cs1g14330	Cs4g01450	0.14715
Cs1g14340	Cs4g01450	0.0374948
Cs1g14350	Cs4g01450	0.0120023
Cs1g14370	Cs4g01450	0.0260873
Cs1g14390	Cs4g01450	0.008611
Cs1g14480	Cs4g01450	0.212721
Cs1g14510	Cs4g01450	0.0105568
Cs1g14520	Cs4g01450	0.0146701
Cs1g14550	Cs4g01450	0.0496679
Cs1g14600	Cs4g01450	0.0354866
Cs1g14630	Cs4g01450	0.246796
Cs1g01010	orange1.1t02758	0.119445
Cs1g01160	orange1.1t02758	0.144956
Cs1g01165	orange1.1t02758	0.098143
Cs1g01560	orange1.1t02758	0.270198
Cs1g01580	orange1.1t02758	0.173185
Cs1g01760	orange1.1t02758	0.0680037
Cs1g01790	orange1.1t02758	0.0987358
Cs1g01860	orange1.1t02758	0.123943
Cs1g01890	orange1.1t02758	0.142106
Cs1g01940	orange1.1t02758	0.23805
Cs1g01960	orange1.1t02758	0.182658
Cs1g01970	orange1.1t02758	0.226033
Cs1g01980	orange1.1t02758	0.014707
Cs1g02050	orange1.1t02758	0.0324486
Cs1g02195	orange1.1t02758	0.111583
Cs1g02200	orange1.1t02758	0.0730632
Cs1g02320	orange1.1t02758	0.154326
Cs1g02330	orange1.1t02758	0.330189
Cs1g02340	orange1.1t02758	0.138279
Cs1g02430	orange1.1t02758	0.0392022
Cs1g02560	orange1.1t02758	0.149329
Cs1g02580	orange1.1t02758	0.175531
Cs1g02590	orange1.1t02758	0.303779
Cs1g02600	orange1.1t02758	0.148781
Cs1g02610	orange1.1t02758	0.054469
Cs1g02650	orange1.1t02758	0.143745
Cs1g02710	orange1.1t02758	0.184986
Cs1g02720	orange1.1t02758	0.155762
Cs1g02830	orange1.1t02758	0.0811424
Cs1g02840	orange1.1t02758	0.0980513
Cs1g02910	orange1.1t02758	0.0760944
Cs1g02920	orange1.1t02758	0.0698363
Cs1g02960	orange1.1t02758	0.201181
Cs1g02970	orange1.1t02758	0.0531809
Cs1g03000	orange1.1t02758	0.136903
Cs1g03040	orange1.1t02758	0.278076
Cs1g03080	orange1.1t02758	0.17833
Cs1g03110	orange1.1t02758	0.0482601
Cs1g03140	orange1.1t02758	0.181878
Cs1g03180	orange1.1t02758	0.118584
Cs1g03220	orange1.1t02758	0.141465
Cs1g03230	orange1.1t02758	0.127461
Cs1g03300	orange1.1t02758	0.0701493
Cs1g03320	orange1.1t02758	0.041814
Cs1g03430	orange1.1t02758	0.0284371
Cs1g03450	orange1.1t02758	0.0350243
Cs1g03460	orange1.1t02758	0.0662788
Cs1g03490	orange1.1t02758	0.140154
Cs1g03500	orange1.1t02758	0.154087
Cs1g03530	orange1.1t02758	0.0919877
Cs1g03590	orange1.1t02758	0.165927
Cs1g03610	orange1.1t02758	0.128656
Cs1g03620	orange1.1t02758	0.29904
Cs1g04070	orange1.1t02758	0.0851315
Cs1g04115	orange1.1t02758	0.128379
Cs1g04120	orange1.1t02758	0.13263
Cs1g04235	orange1.1t02758	0.149578
Cs1g04390	orange1.1t02758	0.0828394
Cs1g04560	orange1.1t02758	0.114866
Cs1g04610	orange1.1t02758	0.231199
Cs1g04690	orange1.1t02758	0.251132
Cs1g04820	orange1.1t02758	0.344203
Cs1g04860	orange1.1t02758	0.247032
Cs1g05000	orange1.1t02758	0.11104
Cs1g05120	orange1.1t02758	0.108593
Cs1g05210	orange1.1t02758	0.22569
Cs1g05410	orange1.1t02758	0.107738
Cs1g05450	orange1.1t02758	0.0946486
Cs1g05480	orange1.1t02758	0.277425
Cs1g05490	orange1.1t02758	0.139871
Cs1g05590	orange1.1t02758	0.215232
Cs1g05680	orange1.1t02758	0.191855
Cs1g05700	orange1.1t02758	0.0767395
Cs1g05770	orange1.1t02758	0.159003
Cs1g05780	orange1.1t02758	0.0307737
Cs1g05830	orange1.1t02758	0.138243
Cs1g05900	orange1.1t02758	0.0752729
Cs1g06050	orange1.1t02758	0.166065
Cs1g06080	orange1.1t02758	0.237072
Cs1g06130	orange1.1t02758	0.0477502
Cs1g06240	orange1.1t02758	0.143462
Cs1g06380	orange1.1t02758	0.0519344
Cs1g06420	orange1.1t02758	0.262947
Cs1g06450	orange1.1t02758	0.0537775
Cs1g06530	orange1.1t02758	0.287261
Cs1g06660	orange1.1t02758	0.0926955
Cs1g06670	orange1.1t02758	0.0597574
Cs1g06700	orange1.1t02758	0.123914
Cs1g06750	orange1.1t02758	0.35292
Cs1g06860	orange1.1t02758	0.295978
Cs1g06870	orange1.1t02758	0.104387
Cs1g06910	orange1.1t02758	0.104845
Cs1g06920	orange1.1t02758	0.106976
Cs1g07000	orange1.1t02758	0.0933009
Cs1g07040	orange1.1t02758	0.0528566
Cs1g07070	orange1.1t02758	0.176137
Cs1g07080	orange1.1t02758	0.198851
Cs1g07245	orange1.1t02758	0.297529
Cs1g07290	orange1.1t02758	0.114726
Cs1g07310	orange1.1t02758	0.274369
Cs1g07320	orange1.1t02758	0.0930463
Cs1g07330	orange1.1t02758	0.289307
Cs1g07360	orange1.1t02758	0.108524
Cs1g07370	orange1.1t02758	0.120999
Cs1g07400	orange1.1t02758	0.141176
Cs1g07460	orange1.1t02758	0.0711478
Cs1g07480	orange1.1t02758	0.180714
Cs1g07500	orange1.1t02758	0.0637709
Cs1g07510	orange1.1t02758	0.133765
Cs1g07580	orange1.1t02758	0.142068
Cs1g07790	orange1.1t02758	0.0565606
Cs1g07930	orange1.1t02758	0.153967
Cs1g07980	orange1.1t02758	0.0792243
Cs1g07990	orange1.1t02758	0.157116
Cs1g08050	orange1.1t02758	0.0625802
Cs1g08060	orange1.1t02758	0.114308
Cs1g08080	orange1.1t02758	0.0123751
Cs1g08180	orange1.1t02758	0.0370957
Cs1g08210	orange1.1t02758	0.00769928
Cs1g08230	orange1.1t02758	0.282374
Cs1g08330	orange1.1t02758	0.0910811
Cs1g08360	orange1.1t02758	0.190802
Cs1g08370	orange1.1t02758	0.201285
Cs1g08460	orange1.1t02758	0.0811159
Cs1g08490	orange1.1t02758	0.0898097
Cs1g08500	orange1.1t02758	0.195932
Cs1g08540	orange1.1t02758	0.123289
Cs1g08550	orange1.1t02758	0.280642
Cs1g08560	orange1.1t02758	0.187087
Cs1g08600	orange1.1t02758	0.0859255
Cs1g08650	orange1.1t02758	0.12936
Cs1g08900	orange1.1t02758	0.18913
Cs1g08940	orange1.1t02758	0.0164663
Cs1g08990	orange1.1t02758	0.101764
Cs1g09080	orange1.1t02758	0.127037
Cs1g09110	orange1.1t02758	0.220185
Cs1g09230	orange1.1t02758	0.0302212
Cs1g09250	orange1.1t02758	0.225861
Cs1g09290	orange1.1t02758	0.230754
Cs1g09360	orange1.1t02758	0.146848
Cs1g09400	orange1.1t02758	0.101142
Cs1g09450	orange1.1t02758	0.0913702
Cs1g09540	orange1.1t02758	0.086043
Cs1g09550	orange1.1t02758	0.285995
Cs1g09660	orange1.1t02758	0.0506468
Cs1g09890	orange1.1t02758	0.182248
Cs1g09995	orange1.1t02758	0.050141
Cs1g10040	orange1.1t02758	0.139005
Cs1g10050	orange1.1t02758	0.159671
Cs1g10130	orange1.1t02758	0.291862
Cs1g10425	orange1.1t02758	0.171243
Cs1g10600	orange1.1t02758	0.103943
Cs1g10630	orange1.1t02758	0.110029
Cs1g10640	orange1.1t02758	0.203507
Cs1g10660	orange1.1t02758	0.176354
Cs1g10690	orange1.1t02758	0.131937
Cs1g10700	orange1.1t02758	0.156798
Cs1g10710	orange1.1t02758	0.114524
Cs1g10950	orange1.1t02758	0.173427
Cs1g11030	orange1.1t02758	0.0411635
Cs1g11060	orange1.1t02758	0.09809
Cs1g11080	orange1.1t02758	0.135092
Cs1g11100	orange1.1t02758	0.155022
Cs1g11150	orange1.1t02758	0.0606012
Cs1g11180	orange1.1t02758	0.0984527
Cs1g11210	orange1.1t02758	0.132775
Cs1g11230	orange1.1t02758	0.201699
Cs1g11260	orange1.1t02758	0.100685
Cs1g11340	orange1.1t02758	0.17836
Cs1g11410	orange1.1t02758	0.00911419
Cs1g11420	orange1.1t02758	0.0953415
Cs1g11450	orange1.1t02758	0.247125
Cs1g11690	orange1.1t02758	0.124087
Cs1g11700	orange1.1t02758	0.286362
Cs1g11760	orange1.1t02758	0.142595
Cs1g12030	orange1.1t02758	0.0351052
Cs1g12140	orange1.1t02758	0.102923
Cs1g12150	orange1.1t02758	0.138785
Cs1g12260	orange1.1t02758	0.0642974
Cs1g12290	orange1.1t02758	0.0592257
Cs1g12330	orange1.1t02758	0.10749
Cs1g12370	orange1.1t02758	0.194319
Cs1g12380	orange1.1t02758	0.296989
Cs1g12440	orange1.1t02758	0.168852
Cs1g12530	orange1.1t02758	0.153029
Cs1g12560	orange1.1t02758	0.300283
Cs1g12570	orange1.1t02758	0.27695
Cs1g12650	orange1.1t02758	0.115551
Cs1g12700	orange1.1t02758	0.144915
Cs1g12800	orange1.1t02758	0.136386
Cs1g12840	orange1.1t02758	0.0920066
Cs1g12860	orange1.1t02758	0.132281
Cs1g12880	orange1.1t02758	0.137276
Cs1g12890	orange1.1t02758	0.155075
Cs1g12950	orange1.1t02758	0.133338
Cs1g12975	orange1.1t02758	0.117449
Cs1g13010	orange1.1t02758	0.0811867
Cs1g13033	orange1.1t02758	0.101261
Cs1g13120	orange1.1t02758	0.177185
Cs1g13190	orange1.1t02758	0.293952
Cs1g13330	orange1.1t02758	0.197576
Cs1g13440	orange1.1t02758	0.282899
Cs1g13580	orange1.1t02758	0.114565
Cs1g13600	orange1.1t02758	0.0856982
Cs1g13660	orange1.1t02758	0.197749
Cs1g13860	orange1.1t02758	0.110167
Cs1g14000	orange1.1t02758	0.171947
Cs1g14130	orange1.1t02758	0.1634
Cs1g14270	orange1.1t02758	0.121046
Cs1g14310	orange1.1t02758	0.0872802
Cs1g14320	orange1.1t02758	0.336572
Cs1g14330	orange1.1t02758	0.215612
Cs1g14340	orange1.1t02758	0.157494
Cs1g14350	orange1.1t02758	0.0765519
Cs1g14370	orange1.1t02758	0.12637
Cs1g14390	orange1.1t02758	0.0564421
Cs1g14480	orange1.1t02758	0.299726
Cs1g14510	orange1.1t02758	0.0928883
Cs1g14520	orange1.1t02758	0.10296
Cs1g14550	orange1.1t02758	0.101868
Cs1g14600	orange1.1t02758	0.0656089
Cs1g14630	orange1.1t02758	0.26757
Cs1g01010	Cs2g28990	0.147305
Cs1g01160	Cs2g28990	0.160534
Cs1g01165	Cs2g28990	0.0876911
Cs1g01560	Cs2g28990	0.284892
Cs1g01580	Cs2g28990	0.175168
Cs1g01760	Cs2g28990	0.0923061
Cs1g01790	Cs2g28990	0.102303
Cs1g01860	Cs2g28990	0.138883
Cs1g01890	Cs2g28990	0.186692
Cs1g01940	Cs2g28990	0.235739
Cs1g01960	Cs2g28990	0.158485
Cs1g01970	Cs2g28990	0.230898
Cs1g01980	Cs2g28990	0.0106069
Cs1g02050	Cs2g28990	0.0527844
Cs1g02195	Cs2g28990	0.126106
Cs1g02200	Cs2g28990	0.0915193
Cs1g02320	Cs2g28990	0.159138
Cs1g02330	Cs2g28990	0.343117
Cs1g02340	Cs2g28990	0.159572
Cs1g02430	Cs2g28990	0.0438032
Cs1g02560	Cs2g28990	0.172942
Cs1g02580	Cs2g28990	0.202777
Cs1g02590	Cs2g28990	0.333703
Cs1g02600	Cs2g28990	0.166284
Cs1g02610	Cs2g28990	0.0534064
Cs1g02650	Cs2g28990	0.15235
Cs1g02710	Cs2g28990	0.203018
Cs1g02720	Cs2g28990	0.152405
Cs1g02830	Cs2g28990	0.112038
Cs1g02840	Cs2g28990	0.0973576
Cs1g02910	Cs2g28990	0.101048
Cs1g02920	Cs2g28990	0.0809943
Cs1g02960	Cs2g28990	0.196555
Cs1g02970	Cs2g28990	0.0518197
Cs1g03000	Cs2g28990	0.138525
Cs1g03040	Cs2g28990	0.300406
Cs1g03080	Cs2g28990	0.186781
Cs1g03110	Cs2g28990	0.0358233
Cs1g03140	Cs2g28990	0.162596
Cs1g03180	Cs2g28990	0.133073
Cs1g03220	Cs2g28990	0.14721
Cs1g03230	Cs2g28990	0.128326
Cs1g03300	Cs2g28990	0.0850919
Cs1g03320	Cs2g28990	0.0639948
Cs1g03430	Cs2g28990	0.0378617
Cs1g03450	Cs2g28990	0.0460798
Cs1g03460	Cs2g28990	0.0673355
Cs1g03490	Cs2g28990	0.168527
Cs1g03500	Cs2g28990	0.150625
Cs1g03530	Cs2g28990	0.121021
Cs1g03590	Cs2g28990	0.184227
Cs1g03610	Cs2g28990	0.140401
Cs1g03620	Cs2g28990	0.315664
Cs1g04070	Cs2g28990	0.101204
Cs1g04115	Cs2g28990	0.146239
Cs1g04120	Cs2g28990	0.159206
Cs1g04235	Cs2g28990	0.177724
Cs1g04390	Cs2g28990	0.0657178
Cs1g04560	Cs2g28990	0.122942
Cs1g04610	Cs2g28990	0.210142
Cs1g04690	Cs2g28990	0.256371
Cs1g04820	Cs2g28990	0.360539
Cs1g04860	Cs2g28990	0.242106
Cs1g05000	Cs2g28990	0.101887
Cs1g05120	Cs2g28990	0.104348
Cs1g05210	Cs2g28990	0.199604
Cs1g05410	Cs2g28990	0.104531
Cs1g05450	Cs2g28990	0.124339
Cs1g05480	Cs2g28990	0.286165
Cs1g05490	Cs2g28990	0.125061
Cs1g05590	Cs2g28990	0.21303
Cs1g05680	Cs2g28990	0.176566
Cs1g05700	Cs2g28990	0.0986971
Cs1g05770	Cs2g28990	0.174452
Cs1g05780	Cs2g28990	0.0370095
Cs1g05830	Cs2g28990	0.158589
Cs1g05900	Cs2g28990	0.0778221
Cs1g06050	Cs2g28990	0.165551
Cs1g06080	Cs2g28990	0.24246
Cs1g06130	Cs2g28990	0.0678738
Cs1g06240	Cs2g28990	0.129252
Cs1g06380	Cs2g28990	0.0498572
Cs1g06420	Cs2g28990	0.27643
Cs1g06450	Cs2g28990	0.0896138
Cs1g06530	Cs2g28990	0.271863
Cs1g06660	Cs2g28990	0.0961817
Cs1g06670	Cs2g28990	0.0711877
Cs1g06700	Cs2g28990	0.167193
Cs1g06750	Cs2g28990	0.369566
Cs1g06860	Cs2g28990	0.307203
Cs1g06870	Cs2g28990	0.113691
Cs1g06910	Cs2g28990	0.121982
Cs1g06920	Cs2g28990	0.0898727
Cs1g07000	Cs2g28990	0.0819712
Cs1g07040	Cs2g28990	0.0567037
Cs1g07070	Cs2g28990	0.200816
Cs1g07080	Cs2g28990	0.184534
Cs1g07245	Cs2g28990	0.289519
Cs1g07290	Cs2g28990	0.137146
Cs1g07310	Cs2g28990	0.301481
Cs1g07320	Cs2g28990	0.102473
Cs1g07330	Cs2g28990	0.301783
Cs1g07360	Cs2g28990	0.125318
Cs1g07370	Cs2g28990	0.143841
Cs1g07400	Cs2g28990	0.142216
Cs1g07460	Cs2g28990	0.102602
Cs1g07480	Cs2g28990	0.201296
Cs1g07500	Cs2g28990	0.0671329
Cs1g07510	Cs2g28990	0.152443
Cs1g07580	Cs2g28990	0.150806
Cs1g07790	Cs2g28990	0.0597686
Cs1g07930	Cs2g28990	0.129022
Cs1g07980	Cs2g28990	0.0782871
Cs1g07990	Cs2g28990	0.177415
Cs1g08050	Cs2g28990	0.0703801
Cs1g08060	Cs2g28990	0.137219
Cs1g08080	Cs2g28990	0.0200137
Cs1g08180	Cs2g28990	0.0453766
Cs1g08210	Cs2g28990	0.0121766
Cs1g08230	Cs2g28990	0.281272
Cs1g08330	Cs2g28990	0.0999164
Cs1g08360	Cs2g28990	0.197047
Cs1g08370	Cs2g28990	0.214739
Cs1g08460	Cs2g28990	0.0715063
Cs1g08490	Cs2g28990	0.117388
Cs1g08500	Cs2g28990	0.204426
Cs1g08540	Cs2g28990	0.154144
Cs1g08550	Cs2g28990	0.303605
Cs1g08560	Cs2g28990	0.208397
Cs1g08600	Cs2g28990	0.058076
Cs1g08650	Cs2g28990	0.13625
Cs1g08900	Cs2g28990	0.224014
Cs1g08940	Cs2g28990	0.0176911
Cs1g08990	Cs2g28990	0.0793617
Cs1g09080	Cs2g28990	0.129381
Cs1g09110	Cs2g28990	0.211972
Cs1g09230	Cs2g28990	0.0309271
Cs1g09250	Cs2g28990	0.252645
Cs1g09290	Cs2g28990	0.245087
Cs1g09360	Cs2g28990	0.158016
Cs1g09400	Cs2g28990	0.130063
Cs1g09450	Cs2g28990	0.104079
Cs1g09540	Cs2g28990	0.0974995
Cs1g09550	Cs2g28990	0.293844
Cs1g09660	Cs2g28990	0.0572287
Cs1g09890	Cs2g28990	0.199894
Cs1g09995	Cs2g28990	0.0738268
Cs1g10040	Cs2g28990	0.150023
Cs1g10050	Cs2g28990	0.164373
Cs1g10130	Cs2g28990	0.303308
Cs1g10425	Cs2g28990	0.177931
Cs1g10600	Cs2g28990	0.101982
Cs1g10630	Cs2g28990	0.11247
Cs1g10640	Cs2g28990	0.192136
Cs1g10660	Cs2g28990	0.181274
Cs1g10690	Cs2g28990	0.116405
Cs1g10700	Cs2g28990	0.156338
Cs1g10710	Cs2g28990	0.150467
Cs1g10950	Cs2g28990	0.189312
Cs1g11030	Cs2g28990	0.0437973
Cs1g11060	Cs2g28990	0.0966505
Cs1g11080	Cs2g28990	0.165717
Cs1g11100	Cs2g28990	0.173777
Cs1g11150	Cs2g28990	0.0547874
Cs1g11180	Cs2g28990	0.105339
Cs1g11210	Cs2g28990	0.159103
Cs1g11230	Cs2g28990	0.230948
Cs1g11260	Cs2g28990	0.130338
Cs1g11340	Cs2g28990	0.180157
Cs1g11410	Cs2g28990	0.021743
Cs1g11420	Cs2g28990	0.10764
Cs1g11450	Cs2g28990	0.240298
Cs1g11690	Cs2g28990	0.13594
Cs1g11700	Cs2g28990	0.293804
Cs1g11760	Cs2g28990	0.166426
Cs1g12030	Cs2g28990	0.0544745
Cs1g12140	Cs2g28990	0.106015
Cs1g12150	Cs2g28990	0.143734
Cs1g12260	Cs2g28990	0.0519797
Cs1g12290	Cs2g28990	0.0642465
Cs1g12330	Cs2g28990	0.0997601
Cs1g12370	Cs2g28990	0.205952
Cs1g12380	Cs2g28990	0.318726
Cs1g12440	Cs2g28990	0.167976
Cs1g12530	Cs2g28990	0.142205
Cs1g12560	Cs2g28990	0.316602
Cs1g12570	Cs2g28990	0.295396
Cs1g12650	Cs2g28990	0.127122
Cs1g12700	Cs2g28990	0.171121
Cs1g12800	Cs2g28990	0.160018
Cs1g12840	Cs2g28990	0.106647
Cs1g12860	Cs2g28990	0.153346
Cs1g12880	Cs2g28990	0.163214
Cs1g12890	Cs2g28990	0.149442
Cs1g12950	Cs2g28990	0.122599
Cs1g12975	Cs2g28990	0.15686
Cs1g13010	Cs2g28990	0.0600611
Cs1g13033	Cs2g28990	0.12414
Cs1g13120	Cs2g28990	0.17809
Cs1g13190	Cs2g28990	0.309131
Cs1g13330	Cs2g28990	0.204731
Cs1g13440	Cs2g28990	0.305486
Cs1g13580	Cs2g28990	0.131751
Cs1g13600	Cs2g28990	0.0661159
Cs1g13660	Cs2g28990	0.221051
Cs1g13860	Cs2g28990	0.0993696
Cs1g14000	Cs2g28990	0.197264
Cs1g14130	Cs2g28990	0.161547
Cs1g14270	Cs2g28990	0.154112
Cs1g14310	Cs2g28990	0.119099
Cs1g14320	Cs2g28990	0.350038
Cs1g14330	Cs2g28990	0.221273
Cs1g14340	Cs2g28990	0.156908
Cs1g14350	Cs2g28990	0.0811571
Cs1g14370	Cs2g28990	0.148141
Cs1g14390	Cs2g28990	0.0537146
Cs1g14480	Cs2g28990	0.305231
Cs1g14510	Cs2g28990	0.0972132
Cs1g14520	Cs2g28990	0.0778438
Cs1g14550	Cs2g28990	0.125859
Cs1g14600	Cs2g28990	0.102067
Cs1g14630	Cs2g28990	0.298142
Cs1g01010	Cs3g20540	0.248318
Cs1g01160	Cs3g20540	0.26857
Cs1g01165	Cs3g20540	0.159618
Cs1g01560	Cs3g20540	0.319425
Cs1g01580	Cs3g20540	0.288686
Cs1g01760	Cs3g20540	0.138582
Cs1g01790	Cs3g20540	0.136158
Cs1g01860	Cs3g20540	0.229336
Cs1g01890	Cs3g20540	0.324708
Cs1g01940	Cs3g20540	0.328364
Cs1g01960	Cs3g20540	0.216128
Cs1g01970	Cs3g20540	0.322577
Cs1g01980	Cs3g20540	0.0305115
Cs1g02050	Cs3g20540	0.0836786
Cs1g02195	Cs3g20540	0.189871
Cs1g02200	Cs3g20540	0.131905
Cs1g02320	Cs3g20540	0.227256
Cs1g02330	Cs3g20540	0.363022
Cs1g02340	Cs3g20540	0.272312
Cs1g02430	Cs3g20540	0.0533768
Cs1g02560	Cs3g20540	0.298987
Cs1g02580	Cs3g20540	0.301828
Cs1g02590	Cs3g20540	0.352974
Cs1g02600	Cs3g20540	0.280523
Cs1g02610	Cs3g20540	0.0914526
Cs1g02650	Cs3g20540	0.275213
Cs1g02710	Cs3g20540	0.33482
Cs1g02720	Cs3g20540	0.283008
Cs1g02830	Cs3g20540	0.181807
Cs1g02840	Cs3g20540	0.185683
Cs1g02910	Cs3g20540	0.161064
Cs1g02920	Cs3g20540	0.163855
Cs1g02960	Cs3g20540	0.317053
Cs1g02970	Cs3g20540	0.114995
Cs1g03000	Cs3g20540	0.258438
Cs1g03040	Cs3g20540	0.340529
Cs1g03080	Cs3g20540	0.250221
Cs1g03110	Cs3g20540	0.0666038
Cs1g03140	Cs3g20540	0.208384
Cs1g03180	Cs3g20540	0.234106
Cs1g03220	Cs3g20540	0.205185
Cs1g03230	Cs3g20540	0.214811
Cs1g03300	Cs3g20540	0.173091
Cs1g03320	Cs3g20540	0.105971
Cs1g03430	Cs3g20540	0.061583
Cs1g03450	Cs3g20540	0.0896178
Cs1g03460	Cs3g20540	0.0957205
Cs1g03490	Cs3g20540	0.262413
Cs1g03500	Cs3g20540	0.229674
Cs1g03530	Cs3g20540	0.196636
Cs1g03590	Cs3g20540	0.283528
Cs1g03610	Cs3g20540	0.248787
Cs1g03620	Cs3g20540	0.351057
Cs1g04070	Cs3g20540	0.181502
Cs1g04115	Cs3g20540	0.250049
Cs1g04120	Cs3g20540	0.200449
Cs1g04235	Cs3g20540	0.304306
Cs1g04390	Cs3g20540	0.130319
Cs1g04560	Cs3g20540	0.205989
Cs1g04610	Cs3g20540	0.280582
Cs1g04690	Cs3g20540	0.315386
Cs1g04820	Cs3g20540	0.381063
Cs1g04860	Cs3g20540	0.319582
Cs1g05000	Cs3g20540	0.182216
Cs1g05120	Cs3g20540	0.168895
Cs1g05210	Cs3g20540	0.275965
Cs1g05410	Cs3g20540	0.166873
Cs1g05450	Cs3g20540	0.170042
Cs1g05480	Cs3g20540	0.339304
Cs1g05490	Cs3g20540	0.188856
Cs1g05590	Cs3g20540	0.309805
Cs1g05680	Cs3g20540	0.263608
Cs1g05700	Cs3g20540	0.17676
Cs1g05770	Cs3g20540	0.261316
Cs1g05780	Cs3g20540	0.0679368
Cs1g05830	Cs3g20540	0.237842
Cs1g05900	Cs3g20540	0.127033
Cs1g06050	Cs3g20540	0.258641
Cs1g06080	Cs3g20540	0.316754
Cs1g06130	Cs3g20540	0.111039
Cs1g06240	Cs3g20540	0.177956
Cs1g06380	Cs3g20540	0.0916861
Cs1g06420	Cs3g20540	0.3047
Cs1g06450	Cs3g20540	0.146954
Cs1g06530	Cs3g20540	0.317863
Cs1g06660	Cs3g20540	0.166084
Cs1g06670	Cs3g20540	0.0955665
Cs1g06700	Cs3g20540	0.306929
Cs1g06750	Cs3g20540	0.387618
Cs1g06860	Cs3g20540	0.337808
Cs1g06870	Cs3g20540	0.195647
Cs1g06910	Cs3g20540	0.20744
Cs1g06920	Cs3g20540	0.125809
Cs1g07000	Cs3g20540	0.127905
Cs1g07040	Cs3g20540	0.0960802
Cs1g07070	Cs3g20540	0.314565
Cs1g07080	Cs3g20540	0.28622
Cs1g07245	Cs3g20540	0.306756
Cs1g07290	Cs3g20540	0.236451
Cs1g07310	Cs3g20540	0.347202
Cs1g07320	Cs3g20540	0.162846
Cs1g07330	Cs3g20540	0.341065
Cs1g07360	Cs3g20540	0.238776
Cs1g07370	Cs3g20540	0.251268
Cs1g07400	Cs3g20540	0.26268
Cs1g07460	Cs3g20540	0.165826
Cs1g07480	Cs3g20540	0.293926
Cs1g07500	Cs3g20540	0.113726
Cs1g07510	Cs3g20540	0.250851
Cs1g07580	Cs3g20540	0.26181
Cs1g07790	Cs3g20540	0.0706418
Cs1g07930	Cs3g20540	0.197361
Cs1g07980	Cs3g20540	0.137817
Cs1g07990	Cs3g20540	0.299426
Cs1g08050	Cs3g20540	0.115838
Cs1g08060	Cs3g20540	0.236161
Cs1g08080	Cs3g20540	0.0379857
Cs1g08180	Cs3g20540	0.0656168
Cs1g08210	Cs3g20540	0.0197998
Cs1g08230	Cs3g20540	0.316074
Cs1g08330	Cs3g20540	0.15294
Cs1g08360	Cs3g20540	0.247628
Cs1g08370	Cs3g20540	0.297264
Cs1g08460	Cs3g20540	0.128637
Cs1g08490	Cs3g20540	0.197039
Cs1g08500	Cs3g20540	0.295566
Cs1g08540	Cs3g20540	0.266963
Cs1g08550	Cs3g20540	0.349934
Cs1g08560	Cs3g20540	0.323482
Cs1g08600	Cs3g20540	0.100644
Cs1g08650	Cs3g20540	0.257457
Cs1g08900	Cs3g20540	0.325499
Cs1g08940	Cs3g20540	0.0395304
Cs1g08990	Cs3g20540	0.130246
Cs1g09080	Cs3g20540	0.201603
Cs1g09110	Cs3g20540	0.308608
Cs1g09230	Cs3g20540	0.0499151
Cs1g09250	Cs3g20540	0.35141
Cs1g09290	Cs3g20540	0.317817
Cs1g09360	Cs3g20540	0.263459
Cs1g09400	Cs3g20540	0.208717
Cs1g09450	Cs3g20540	0.157756
Cs1g09540	Cs3g20540	0.147295
Cs1g09550	Cs3g20540	0.343707
Cs1g09660	Cs3g20540	0.106407
Cs1g09890	Cs3g20540	0.321072
Cs1g09995	Cs3g20540	0.128218
Cs1g10040	Cs3g20540	0.284462
Cs1g10050	Cs3g20540	0.253301
Cs1g10130	Cs3g20540	0.326456
Cs1g10425	Cs3g20540	0.305534
Cs1g10600	Cs3g20540	0.176795
Cs1g10630	Cs3g20540	0.163698
Cs1g10640	Cs3g20540	0.249629
Cs1g10660	Cs3g20540	0.240625
Cs1g10690	Cs3g20540	0.189194
Cs1g10700	Cs3g20540	0.290888
Cs1g10710	Cs3g20540	0.266498
Cs1g10950	Cs3g20540	0.317133
Cs1g11030	Cs3g20540	0.061683
Cs1g11060	Cs3g20540	0.18294
Cs1g11080	Cs3g20540	0.277119
Cs1g11100	Cs3g20540	0.287117
Cs1g11150	Cs3g20540	0.0659436
Cs1g11180	Cs3g20540	0.149752
Cs1g11210	Cs3g20540	0.291639
Cs1g11230	Cs3g20540	0.300764
Cs1g11260	Cs3g20540	0.199511
Cs1g11340	Cs3g20540	0.312896
Cs1g11410	Cs3g20540	0.0335049
Cs1g11420	Cs3g20540	0.203211
Cs1g11450	Cs3g20540	0.30858
Cs1g11690	Cs3g20540	0.201564
Cs1g11700	Cs3g20540	0.325078
Cs1g11760	Cs3g20540	0.275896
Cs1g12030	Cs3g20540	0.0950898
Cs1g12140	Cs3g20540	0.158497
Cs1g12150	Cs3g20540	0.227396
Cs1g12260	Cs3g20540	0.100286
Cs1g12290	Cs3g20540	0.139841
Cs1g12330	Cs3g20540	0.187217
Cs1g12370	Cs3g20540	0.267375
Cs1g12380	Cs3g20540	0.343574
Cs1g12440	Cs3g20540	0.280145
Cs1g12530	Cs3g20540	0.266778
Cs1g12560	Cs3g20540	0.340647
Cs1g12570	Cs3g20540	0.337189
Cs1g12650	Cs3g20540	0.238461
Cs1g12700	Cs3g20540	0.300359
Cs1g12800	Cs3g20540	0.268852
Cs1g12840	Cs3g20540	0.198176
Cs1g12860	Cs3g20540	0.256023
Cs1g12880	Cs3g20540	0.29505
Cs1g12890	Cs3g20540	0.232973
Cs1g12950	Cs3g20540	0.172334
Cs1g12975	Cs3g20540	0.285546
Cs1g13010	Cs3g20540	0.0861279
Cs1g13033	Cs3g20540	0.19795
Cs1g13120	Cs3g20540	0.295022
Cs1g13190	Cs3g20540	0.347289
Cs1g13330	Cs3g20540	0.340506
Cs1g13440	Cs3g20540	0.346227
Cs1g13580	Cs3g20540	0.219324
Cs1g13600	Cs3g20540	0.12112
Cs1g13660	Cs3g20540	0.328286
Cs1g13860	Cs3g20540	0.152673
Cs1g14000	Cs3g20540	0.325229
Cs1g14130	Cs3g20540	0.203892
Cs1g14270	Cs3g20540	0.269586
Cs1g14310	Cs3g20540	0.214982
Cs1g14320	Cs3g20540	0.360626
Cs1g14330	Cs3g20540	0.296272
Cs1g14340	Cs3g20540	0.249821
Cs1g14350	Cs3g20540	0.124378
Cs1g14370	Cs3g20540	0.269438
Cs1g14390	Cs3g20540	0.0847766
Cs1g14480	Cs3g20540	0.324463
Cs1g14510	Cs3g20540	0.178146
Cs1g14520	Cs3g20540	0.134433
Cs1g14550	Cs3g20540	0.217959
Cs1g14600	Cs3g20540	0.148134
Cs1g14630	Cs3g20540	0.35417
Cs1g01010	Cs9g18330	0.204312
Cs1g01160	Cs9g18330	0.208183
Cs1g01165	Cs9g18330	0.103515
Cs1g01560	Cs9g18330	0.283354
Cs1g01580	Cs9g18330	0.209613
Cs1g01760	Cs9g18330	0.133555
Cs1g01790	Cs9g18330	0.139167
Cs1g01860	Cs9g18330	0.150731
Cs1g01890	Cs9g18330	0.266938
Cs1g01940	Cs9g18330	0.29829
Cs1g01960	Cs9g18330	0.171666
Cs1g01970	Cs9g18330	0.296657
Cs1g01980	Cs9g18330	0.0143279
Cs1g02050	Cs9g18330	0.0420243
Cs1g02195	Cs9g18330	0.125916
Cs1g02200	Cs9g18330	0.0916842
Cs1g02320	Cs9g18330	0.146252
Cs1g02330	Cs9g18330	0.386228
Cs1g02340	Cs9g18330	0.207083
Cs1g02430	Cs9g18330	0.0261985
Cs1g02560	Cs9g18330	0.287583
Cs1g02580	Cs9g18330	0.247915
Cs1g02590	Cs9g18330	0.351603
Cs1g02600	Cs9g18330	0.199939
Cs1g02610	Cs9g18330	0.0528472
Cs1g02650	Cs9g18330	0.22408
Cs1g02710	Cs9g18330	0.29259
Cs1g02720	Cs9g18330	0.264597
Cs1g02830	Cs9g18330	0.142585
Cs1g02840	Cs9g18330	0.172995
Cs1g02910	Cs9g18330	0.132645
Cs1g02920	Cs9g18330	0.149952
Cs1g02960	Cs9g18330	0.249914
Cs1g02970	Cs9g18330	0.103948
Cs1g03000	Cs9g18330	0.234569
Cs1g03040	Cs9g18330	0.342595
Cs1g03080	Cs9g18330	0.204166
Cs1g03110	Cs9g18330	0.0373301
Cs1g03140	Cs9g18330	0.17628
Cs1g03180	Cs9g18330	0.228687
Cs1g03220	Cs9g18330	0.142781
Cs1g03230	Cs9g18330	0.217933
Cs1g03300	Cs9g18330	0.139863
Cs1g03320	Cs9g18330	0.0491764
Cs1g03430	Cs9g18330	0.026362
Cs1g03450	Cs9g18330	0.0438914
Cs1g03460	Cs9g18330	0.0517425
Cs1g03490	Cs9g18330	0.240011
Cs1g03500	Cs9g18330	0.203407
Cs1g03530	Cs9g18330	0.170514
Cs1g03590	Cs9g18330	0.200713
Cs1g03610	Cs9g18330	0.266642
Cs1g03620	Cs9g18330	0.329013
Cs1g04070	Cs9g18330	0.0980278
Cs1g04115	Cs9g18330	0.175203
Cs1g04120	Cs9g18330	0.205376
Cs1g04235	Cs9g18330	0.244242
Cs1g04390	Cs9g18330	0.143342
Cs1g04560	Cs9g18330	0.138755
Cs1g04610	Cs9g18330	0.236945
Cs1g04690	Cs9g18330	0.289818
Cs1g04820	Cs9g18330	0.405716
Cs1g04860	Cs9g18330	0.26741
Cs1g05000	Cs9g18330	0.137604
Cs1g05120	Cs9g18330	0.147237
Cs1g05210	Cs9g18330	0.230642
Cs1g05410	Cs9g18330	0.17301
Cs1g05450	Cs9g18330	0.138634
Cs1g05480	Cs9g18330	0.321266
Cs1g05490	Cs9g18330	0.122472
Cs1g05590	Cs9g18330	0.255735
Cs1g05680	Cs9g18330	0.278919
Cs1g05700	Cs9g18330	0.0953957
Cs1g05770	Cs9g18330	0.285232
Cs1g05780	Cs9g18330	0.0321803
Cs1g05830	Cs9g18330	0.171153
Cs1g05900	Cs9g18330	0.131044
Cs1g06050	Cs9g18330	0.234072
Cs1g06080	Cs9g18330	0.270264
Cs1g06130	Cs9g18330	0.0521706
Cs1g06240	Cs9g18330	0.125919
Cs1g06380	Cs9g18330	0.0468593
Cs1g06420	Cs9g18330	0.270069
Cs1g06450	Cs9g18330	0.106897
Cs1g06530	Cs9g18330	0.310308
Cs1g06660	Cs9g18330	0.168469
Cs1g06670	Cs9g18330	0.0524525
Cs1g06700	Cs9g18330	0.237362
Cs1g06750	Cs9g18330	0.407902
Cs1g06860	Cs9g18330	0.331181
Cs1g06870	Cs9g18330	0.111172
Cs1g06910	Cs9g18330	0.198278
Cs1g06920	Cs9g18330	0.1242
Cs1g07000	Cs9g18330	0.0816599
Cs1g07040	Cs9g18330	0.0550686
Cs1g07070	Cs9g18330	0.274378
Cs1g07080	Cs9g18330	0.268486
Cs1g07245	Cs9g18330	0.31284
Cs1g07290	Cs9g18330	0.220197
Cs1g07310	Cs9g18330	0.332459
Cs1g07320	Cs9g18330	0.111089
Cs1g07330	Cs9g18330	0.347911
Cs1g07360	Cs9g18330	0.174968
Cs1g07370	Cs9g18330	0.241552
Cs1g07400	Cs9g18330	0.206204
Cs1g07460	Cs9g18330	0.120747
Cs1g07480	Cs9g18330	0.210595
Cs1g07500	Cs9g18330	0.057054
Cs1g07510	Cs9g18330	0.173462
Cs1g07580	Cs9g18330	0.255856
Cs1g07790	Cs9g18330	0.111056
Cs1g07930	Cs9g18330	0.154643
Cs1g07980	Cs9g18330	0.112324
Cs1g07990	Cs9g18330	0.257266
Cs1g08050	Cs9g18330	0.0616001
Cs1g08060	Cs9g18330	0.149333
Cs1g08080	Cs9g18330	0.0157277
Cs1g08180	Cs9g18330	0.0298845
Cs1g08210	Cs9g18330	0.00477089
Cs1g08230	Cs9g18330	0.309648
Cs1g08330	Cs9g18330	0.102433
Cs1g08360	Cs9g18330	0.219588
Cs1g08370	Cs9g18330	0.233998
Cs1g08460	Cs9g18330	0.109602
Cs1g08490	Cs9g18330	0.126358
Cs1g08500	Cs9g18330	0.221227
Cs1g08540	Cs9g18330	0.233747
Cs1g08550	Cs9g18330	0.356767
Cs1g08560	Cs9g18330	0.288205
Cs1g08600	Cs9g18330	0.0924877
Cs1g08650	Cs9g18330	0.207315
Cs1g08900	Cs9g18330	0.248651
Cs1g08940	Cs9g18330	0.0168472
Cs1g08990	Cs9g18330	0.130833
Cs1g09080	Cs9g18330	0.176727
Cs1g09110	Cs9g18330	0.273818
Cs1g09230	Cs9g18330	0.0229969
Cs1g09250	Cs9g18330	0.288116
Cs1g09290	Cs9g18330	0.284131
Cs1g09360	Cs9g18330	0.174968
Cs1g09400	Cs9g18330	0.12135
Cs1g09450	Cs9g18330	0.101827
Cs1g09540	Cs9g18330	0.0930351
Cs1g09550	Cs9g18330	0.326924
Cs1g09660	Cs9g18330	0.051822
Cs1g09890	Cs9g18330	0.331382
Cs1g09995	Cs9g18330	0.105954
Cs1g10040	Cs9g18330	0.195625
Cs1g10050	Cs9g18330	0.2553
Cs1g10130	Cs9g18330	0.312567
Cs1g10425	Cs9g18330	0.247571
Cs1g10600	Cs9g18330	0.148744
Cs1g10630	Cs9g18330	0.144537
Cs1g10640	Cs9g18330	0.195006
Cs1g10660	Cs9g18330	0.170317
Cs1g10690	Cs9g18330	0.210927
Cs1g10700	Cs9g18330	0.242677
Cs1g10710	Cs9g18330	0.214791
Cs1g10950	Cs9g18330	0.221829
Cs1g11030	Cs9g18330	0.0310745
Cs1g11060	Cs9g18330	0.141269
Cs1g11080	Cs9g18330	0.218485
Cs1g11100	Cs9g18330	0.257029
Cs1g11150	Cs9g18330	0.0372326
Cs1g11180	Cs9g18330	0.107144
Cs1g11210	Cs9g18330	0.195169
Cs1g11230	Cs9g18330	0.216635
Cs1g11260	Cs9g18330	0.167254
Cs1g11340	Cs9g18330	0.261039
Cs1g11410	Cs9g18330	0.0121474
Cs1g11420	Cs9g18330	0.198485
Cs1g11450	Cs9g18330	0.246663
Cs1g11690	Cs9g18330	0.167668
Cs1g11700	Cs9g18330	0.299208
Cs1g11760	Cs9g18330	0.247975
Cs1g12030	Cs9g18330	0.0430766
Cs1g12140	Cs9g18330	0.154285
Cs1g12150	Cs9g18330	0.189866
Cs1g12260	Cs9g18330	0.0707662
Cs1g12290	Cs9g18330	0.125792
Cs1g12330	Cs9g18330	0.163761
Cs1g12370	Cs9g18330	0.196069
Cs1g12380	Cs9g18330	0.334395
Cs1g12440	Cs9g18330	0.222645
Cs1g12530	Cs9g18330	0.253939
Cs1g12560	Cs9g18330	0.350012
Cs1g12570	Cs9g18330	0.32395
Cs1g12650	Cs9g18330	0.167179
Cs1g12700	Cs9g18330	0.28596
Cs1g12800	Cs9g18330	0.189926
Cs1g12840	Cs9g18330	0.120346
Cs1g12860	Cs9g18330	0.216536
Cs1g12880	Cs9g18330	0.260224
Cs1g12890	Cs9g18330	0.180742
Cs1g12950	Cs9g18330	0.211417
Cs1g12975	Cs9g18330	0.233915
Cs1g13010	Cs9g18330	0.0883528
Cs1g13033	Cs9g18330	0.138429
Cs1g13120	Cs9g18330	0.230325
Cs1g13190	Cs9g18330	0.341991
Cs1g13330	Cs9g18330	0.297444
Cs1g13440	Cs9g18330	0.34361
Cs1g13580	Cs9g18330	0.134199
Cs1g13600	Cs9g18330	0.0776256
Cs1g13660	Cs9g18330	0.288074
Cs1g13860	Cs9g18330	0.146677
Cs1g14000	Cs9g18330	0.259518
Cs1g14130	Cs9g18330	0.143013
Cs1g14270	Cs9g18330	0.237673
Cs1g14310	Cs9g18330	0.16443
Cs1g14320	Cs9g18330	0.383916
Cs1g14330	Cs9g18330	0.230471
Cs1g14340	Cs9g18330	0.209195
Cs1g14350	Cs9g18330	0.106277
Cs1g14370	Cs9g18330	0.189729
Cs1g14390	Cs9g18330	0.0488471
Cs1g14480	Cs9g18330	0.322948
Cs1g14510	Cs9g18330	0.117042
Cs1g14520	Cs9g18330	0.144049
Cs1g14550	Cs9g18330	0.200074
Cs1g14600	Cs9g18330	0.141246
Cs1g14630	Cs9g18330	0.327652
Cs1g01010	Cs9g03785	0.154922
Cs1g01160	Cs9g03785	0.0946246
Cs1g01165	Cs9g03785	0.0370615
Cs1g01560	Cs9g03785	0.208935
Cs1g01580	Cs9g03785	0.118316
Cs1g01760	Cs9g03785	0.128455
Cs1g01790	Cs9g03785	0.0824673
Cs1g01860	Cs9g03785	0.0647526
Cs1g01890	Cs9g03785	0.163378
Cs1g01940	Cs9g03785	0.233522
Cs1g01960	Cs9g03785	0.0908522
Cs1g01970	Cs9g03785	0.228775
Cs1g01980	Cs9g03785	0.00897322
Cs1g02050	Cs9g03785	0.0127531
Cs1g02195	Cs9g03785	0.0592497
Cs1g02200	Cs9g03785	0.0503624
Cs1g02320	Cs9g03785	0.0797609
Cs1g02330	Cs9g03785	0.331787
Cs1g02340	Cs9g03785	0.111525
Cs1g02430	Cs9g03785	0.0109455
Cs1g02560	Cs9g03785	0.190958
Cs1g02580	Cs9g03785	0.214357
Cs1g02590	Cs9g03785	0.310266
Cs1g02600	Cs9g03785	0.111162
Cs1g02610	Cs9g03785	0.0123791
Cs1g02650	Cs9g03785	0.11649
Cs1g02710	Cs9g03785	0.221685
Cs1g02720	Cs9g03785	0.15341
Cs1g02830	Cs9g03785	0.0946473
Cs1g02840	Cs9g03785	0.0875226
Cs1g02910	Cs9g03785	0.0495166
Cs1g02920	Cs9g03785	0.152791
Cs1g02960	Cs9g03785	0.170576
Cs1g02970	Cs9g03785	0.0880047
Cs1g03000	Cs9g03785	0.186757
Cs1g03040	Cs9g03785	0.330422
Cs1g03080	Cs9g03785	0.152728
Cs1g03110	Cs9g03785	0.00688077
Cs1g03140	Cs9g03785	0.103654
Cs1g03180	Cs9g03785	0.167719
Cs1g03220	Cs9g03785	0.0739428
Cs1g03230	Cs9g03785	0.149297
Cs1g03300	Cs9g03785	0.0873375
Cs1g03320	Cs9g03785	0.0157284
Cs1g03430	Cs9g03785	0.0098618
Cs1g03450	Cs9g03785	0.0333769
Cs1g03460	Cs9g03785	0.0159768
Cs1g03490	Cs9g03785	0.127048
Cs1g03500	Cs9g03785	0.0931644
Cs1g03530	Cs9g03785	0.147642
Cs1g03590	Cs9g03785	0.12157
Cs1g03610	Cs9g03785	0.192743
Cs1g03620	Cs9g03785	0.274527
Cs1g04070	Cs9g03785	0.0412275
Cs1g04115	Cs9g03785	0.0801118
Cs1g04120	Cs9g03785	0.103291
Cs1g04235	Cs9g03785	0.1401
Cs1g04390	Cs9g03785	0.0901227
Cs1g04560	Cs9g03785	0.0524946
Cs1g04610	Cs9g03785	0.145733
Cs1g04690	Cs9g03785	0.2445
Cs1g04820	Cs9g03785	0.344725
Cs1g04860	Cs9g03785	0.197841
Cs1g05000	Cs9g03785	0.0590877
Cs1g05120	Cs9g03785	0.0627711
Cs1g05210	Cs9g03785	0.148395
Cs1g05410	Cs9g03785	0.10853
Cs1g05450	Cs9g03785	0.0751892
Cs1g05480	Cs9g03785	0.268409
Cs1g05490	Cs9g03785	0.0577741
Cs1g05590	Cs9g03785	0.177864
Cs1g05680	Cs9g03785	0.131743
Cs1g05700	Cs9g03785	0.0472354
Cs1g05770	Cs9g03785	0.163174
Cs1g05780	Cs9g03785	0.00732313
Cs1g05830	Cs9g03785	0.0785302
Cs1g05900	Cs9g03785	0.0672867
Cs1g06050	Cs9g03785	0.158267
Cs1g06080	Cs9g03785	0.175324
Cs1g06130	Cs9g03785	0.0177689
Cs1g06240	Cs9g03785	0.0521884
Cs1g06380	Cs9g03785	0.0132668
Cs1g06420	Cs9g03785	0.19043
Cs1g06450	Cs9g03785	0.0906842
Cs1g06530	Cs9g03785	0.236313
Cs1g06660	Cs9g03785	0.115076
Cs1g06670	Cs9g03785	0.0209056
Cs1g06700	Cs9g03785	0.156226
Cs1g06750	Cs9g03785	0.341653
Cs1g06860	Cs9g03785	0.257647
Cs1g06870	Cs9g03785	0.0471375
Cs1g06910	Cs9g03785	0.157041
Cs1g06920	Cs9g03785	0.0501413
Cs1g07000	Cs9g03785	0.0282719
Cs1g07040	Cs9g03785	0.0147653
Cs1g07070	Cs9g03785	0.162168
Cs1g07080	Cs9g03785	0.164278
Cs1g07245	Cs9g03785	0.229628
Cs1g07290	Cs9g03785	0.162714
Cs1g07310	Cs9g03785	0.308443
Cs1g07320	Cs9g03785	0.0424622
Cs1g07330	Cs9g03785	0.31263
Cs1g07360	Cs9g03785	0.0958806
Cs1g07370	Cs9g03785	0.175368
Cs1g07400	Cs9g03785	0.100837
Cs1g07460	Cs9g03785	0.0795631
Cs1g07480	Cs9g03785	0.135913
Cs1g07500	Cs9g03785	0.0225343
Cs1g07510	Cs9g03785	0.0836766
Cs1g07580	Cs9g03785	0.158699
Cs1g07790	Cs9g03785	0.0632644
Cs1g07930	Cs9g03785	0.068044
Cs1g07980	Cs9g03785	0.0817121
Cs1g07990	Cs9g03785	0.142041
Cs1g08050	Cs9g03785	0.017162
Cs1g08060	Cs9g03785	0.0765135
Cs1g08080	Cs9g03785	0.00388405
Cs1g08180	Cs9g03785	0.00892756
Cs1g08210	Cs9g03785	0.00121227
Cs1g08230	Cs9g03785	0.236888
Cs1g08330	Cs9g03785	0.031894
Cs1g08360	Cs9g03785	0.170992
Cs1g08370	Cs9g03785	0.20224
Cs1g08460	Cs9g03785	0.0409881
Cs1g08490	Cs9g03785	0.0549872
Cs1g08500	Cs9g03785	0.139909
Cs1g08540	Cs9g03785	0.182403
Cs1g08550	Cs9g03785	0.335905
Cs1g08560	Cs9g03785	0.239099
Cs1g08600	Cs9g03785	0.0288557
Cs1g08650	Cs9g03785	0.127519
Cs1g08900	Cs9g03785	0.167299
Cs1g08940	Cs9g03785	0.00372659
Cs1g08990	Cs9g03785	0.0595765
Cs1g09080	Cs9g03785	0.0755577
Cs1g09110	Cs9g03785	0.21445
Cs1g09230	Cs9g03785	0.00203842
Cs1g09250	Cs9g03785	0.245733
Cs1g09290	Cs9g03785	0.266835
Cs1g09360	Cs9g03785	0.0819991
Cs1g09400	Cs9g03785	0.0526999
Cs1g09450	Cs9g03785	0.0579414
Cs1g09540	Cs9g03785	0.0397766
Cs1g09550	Cs9g03785	0.269798
Cs1g09660	Cs9g03785	0.018675
Cs1g09890	Cs9g03785	0.189277
Cs1g09995	Cs9g03785	0.0780702
Cs1g10040	Cs9g03785	0.108997
Cs1g10050	Cs9g03785	0.150696
Cs1g10130	Cs9g03785	0.243476
Cs1g10425	Cs9g03785	0.12572
Cs1g10600	Cs9g03785	0.0576476
Cs1g10630	Cs9g03785	0.0742558
Cs1g10640	Cs9g03785	0.112405
Cs1g10660	Cs9g03785	0.103479
Cs1g10690	Cs9g03785	0.0945929
Cs1g10700	Cs9g03785	0.143612
Cs1g10710	Cs9g03785	0.175241
Cs1g10950	Cs9g03785	0.144235
Cs1g11030	Cs9g03785	0.00630452
Cs1g11060	Cs9g03785	0.0694437
Cs1g11080	Cs9g03785	0.13085
Cs1g11100	Cs9g03785	0.226601
Cs1g11150	Cs9g03785	0.00832154
Cs1g11180	Cs9g03785	0.0419284
Cs1g11210	Cs9g03785	0.113667
Cs1g11230	Cs9g03785	0.151943
Cs1g11260	Cs9g03785	0.11817
Cs1g11340	Cs9g03785	0.132517
Cs1g11410	Cs9g03785	0.00189081
Cs1g11420	Cs9g03785	0.194271
Cs1g11450	Cs9g03785	0.175019
Cs1g11690	Cs9g03785	0.0798865
Cs1g11700	Cs9g03785	0.221906
Cs1g11760	Cs9g03785	0.158166
Cs1g12030	Cs9g03785	0.0147798
Cs1g12140	Cs9g03785	0.0732999
Cs1g12150	Cs9g03785	0.0942467
Cs1g12260	Cs9g03785	0.0201011
Cs1g12290	Cs9g03785	0.111831
Cs1g12330	Cs9g03785	0.0799751
Cs1g12370	Cs9g03785	0.120015
Cs1g12380	Cs9g03785	0.288113
Cs1g12440	Cs9g03785	0.106215
Cs1g12530	Cs9g03785	0.14889
Cs1g12560	Cs9g03785	0.313533
Cs1g12570	Cs9g03785	0.292743
Cs1g12650	Cs9g03785	0.0789616
Cs1g12700	Cs9g03785	0.20914
Cs1g12800	Cs9g03785	0.108111
Cs1g12840	Cs9g03785	0.0494098
Cs1g12860	Cs9g03785	0.142625
Cs1g12880	Cs9g03785	0.169377
Cs1g12890	Cs9g03785	0.0904334
Cs1g12950	Cs9g03785	0.0957106
Cs1g12975	Cs9g03785	0.186521
Cs1g13010	Cs9g03785	0.029233
Cs1g13033	Cs9g03785	0.065604
Cs1g13120	Cs9g03785	0.148822
Cs1g13190	Cs9g03785	0.295369
Cs1g13330	Cs9g03785	0.198827
Cs1g13440	Cs9g03785	0.31278
Cs1g13580	Cs9g03785	0.0622397
Cs1g13600	Cs9g03785	0.0265916
Cs1g13660	Cs9g03785	0.23455
Cs1g13860	Cs9g03785	0.0693992
Cs1g14000	Cs9g03785	0.1646
Cs1g14130	Cs9g03785	0.075477
Cs1g14270	Cs9g03785	0.193142
Cs1g14310	Cs9g03785	0.148634
Cs1g14320	Cs9g03785	0.311857
Cs1g14330	Cs9g03785	0.154536
Cs1g14340	Cs9g03785	0.0966813
Cs1g14350	Cs9g03785	0.044377
Cs1g14370	Cs9g03785	0.125839
Cs1g14390	Cs9g03785	0.0120805
Cs1g14480	Cs9g03785	0.248061
Cs1g14510	Cs9g03785	0.0505233
Cs1g14520	Cs9g03785	0.0621483
Cs1g14550	Cs9g03785	0.162623
Cs1g14600	Cs9g03785	0.137471
Cs1g14630	Cs9g03785	0.282737
Cs1g01010	orange1.1t03838	0.0764074
Cs1g01160	orange1.1t03838	0.130994
Cs1g01165	orange1.1t03838	0.0492057
Cs1g01560	orange1.1t03838	0.207622
Cs1g01580	orange1.1t03838	0.133341
Cs1g01760	orange1.1t03838	0.0377167
Cs1g01790	orange1.1t03838	0.0244365
Cs1g01860	orange1.1t03838	0.0775835
Cs1g01890	orange1.1t03838	0.118533
Cs1g01940	orange1.1t03838	0.165838
Cs1g01960	orange1.1t03838	0.11773
Cs1g01970	orange1.1t03838	0.149383
Cs1g01980	orange1.1t03838	0.00917226
Cs1g02050	orange1.1t03838	0.0492531
Cs1g02195	orange1.1t03838	0.0661981
Cs1g02200	orange1.1t03838	0.045981
Cs1g02320	orange1.1t03838	0.160308
Cs1g02330	orange1.1t03838	0.227279
Cs1g02340	orange1.1t03838	0.084834
Cs1g02430	orange1.1t03838	0.0246572
Cs1g02560	orange1.1t03838	0.0671555
Cs1g02580	orange1.1t03838	0.175289
Cs1g02590	orange1.1t03838	0.240237
Cs1g02600	orange1.1t03838	0.177523
Cs1g02610	orange1.1t03838	0.0441919
Cs1g02650	orange1.1t03838	0.0807621
Cs1g02710	orange1.1t03838	0.15619
Cs1g02720	orange1.1t03838	0.0831393
Cs1g02830	orange1.1t03838	0.0600023
Cs1g02840	orange1.1t03838	0.0607296
Cs1g02910	orange1.1t03838	0.077597
Cs1g02920	orange1.1t03838	0.0511972
Cs1g02960	orange1.1t03838	0.154473
Cs1g02970	orange1.1t03838	0.0374915
Cs1g03000	orange1.1t03838	0.115543
Cs1g03040	orange1.1t03838	0.197993
Cs1g03080	orange1.1t03838	0.133795
Cs1g03110	orange1.1t03838	0.0247075
Cs1g03140	orange1.1t03838	0.140042
Cs1g03180	orange1.1t03838	0.0662089
Cs1g03220	orange1.1t03838	0.14981
Cs1g03230	orange1.1t03838	0.0428919
Cs1g03300	orange1.1t03838	0.0670313
Cs1g03320	orange1.1t03838	0.070699
Cs1g03430	orange1.1t03838	0.0631813
Cs1g03450	orange1.1t03838	0.0412333
Cs1g03460	orange1.1t03838	0.0921713
Cs1g03490	orange1.1t03838	0.0760929
Cs1g03500	orange1.1t03838	0.0692618
Cs1g03530	orange1.1t03838	0.0476902
Cs1g03590	orange1.1t03838	0.162013
Cs1g03610	orange1.1t03838	0.0586331
Cs1g03620	orange1.1t03838	0.229186
Cs1g04070	orange1.1t03838	0.0914602
Cs1g04115	orange1.1t03838	0.102495
Cs1g04120	orange1.1t03838	0.0545732
Cs1g04235	orange1.1t03838	0.131345
Cs1g04390	orange1.1t03838	0.0288932
Cs1g04560	orange1.1t03838	0.0909152
Cs1g04610	orange1.1t03838	0.14732
Cs1g04690	orange1.1t03838	0.158255
Cs1g04820	orange1.1t03838	0.246591
Cs1g04860	orange1.1t03838	0.189422
Cs1g05000	orange1.1t03838	0.0990751
Cs1g05120	orange1.1t03838	0.0530971
Cs1g05210	orange1.1t03838	0.150893
Cs1g05410	orange1.1t03838	0.0325155
Cs1g05450	orange1.1t03838	0.0517278
Cs1g05480	orange1.1t03838	0.193947
Cs1g05490	orange1.1t03838	0.119957
Cs1g05590	orange1.1t03838	0.155984
Cs1g05680	orange1.1t03838	0.0605059
Cs1g05700	orange1.1t03838	0.0948842
Cs1g05770	orange1.1t03838	0.0540624
Cs1g05780	orange1.1t03838	0.0555365
Cs1g05830	orange1.1t03838	0.0804127
Cs1g05900	orange1.1t03838	0.0428144
Cs1g06050	orange1.1t03838	0.131566
Cs1g06080	orange1.1t03838	0.17647
Cs1g06130	orange1.1t03838	0.070854
Cs1g06240	orange1.1t03838	0.105541
Cs1g06380	orange1.1t03838	0.0347743
Cs1g06420	orange1.1t03838	0.18872
Cs1g06450	orange1.1t03838	0.0765207
Cs1g06530	orange1.1t03838	0.193901
Cs1g06660	orange1.1t03838	0.0436594
Cs1g06670	orange1.1t03838	0.0470696
Cs1g06700	orange1.1t03838	0.152345
Cs1g06750	orange1.1t03838	0.255384
Cs1g06860	orange1.1t03838	0.231062
Cs1g06870	orange1.1t03838	0.0815429
Cs1g06910	orange1.1t03838	0.063772
Cs1g06920	orange1.1t03838	0.0245879
Cs1g07000	orange1.1t03838	0.0881088
Cs1g07040	orange1.1t03838	0.0751571
Cs1g07070	orange1.1t03838	0.0996697
Cs1g07080	orange1.1t03838	0.122582
Cs1g07245	orange1.1t03838	0.201089
Cs1g07290	orange1.1t03838	0.0666331
Cs1g07310	orange1.1t03838	0.222949
Cs1g07320	orange1.1t03838	0.0762151
Cs1g07330	orange1.1t03838	0.190642
Cs1g07360	orange1.1t03838	0.120591
Cs1g07370	orange1.1t03838	0.0642544
Cs1g07400	orange1.1t03838	0.0927768
Cs1g07460	orange1.1t03838	0.0624173
Cs1g07480	orange1.1t03838	0.173989
Cs1g07500	orange1.1t03838	0.0524052
Cs1g07510	orange1.1t03838	0.0900576
Cs1g07580	orange1.1t03838	0.0826286
Cs1g07790	orange1.1t03838	0.00981684
Cs1g07930	orange1.1t03838	0.100712
Cs1g07980	orange1.1t03838	0.0335829
Cs1g07990	orange1.1t03838	0.106835
Cs1g08050	orange1.1t03838	0.0643005
Cs1g08060	orange1.1t03838	0.0786872
Cs1g08080	orange1.1t03838	0.04048
Cs1g08180	orange1.1t03838	0.0426236
Cs1g08210	orange1.1t03838	0.0226086
Cs1g08230	orange1.1t03838	0.229079
Cs1g08330	orange1.1t03838	0.0842729
Cs1g08360	orange1.1t03838	0.203394
Cs1g08370	orange1.1t03838	0.155782
Cs1g08460	orange1.1t03838	0.0414214
Cs1g08490	orange1.1t03838	0.0979264
Cs1g08500	orange1.1t03838	0.198586
Cs1g08540	orange1.1t03838	0.0889062
Cs1g08550	orange1.1t03838	0.205944
Cs1g08560	orange1.1t03838	0.164135
Cs1g08600	orange1.1t03838	0.0268984
Cs1g08650	orange1.1t03838	0.104452
Cs1g08900	orange1.1t03838	0.210948
Cs1g08940	orange1.1t03838	0.0304407
Cs1g08990	orange1.1t03838	0.0281556
Cs1g09080	orange1.1t03838	0.0465981
Cs1g09110	orange1.1t03838	0.153573
Cs1g09230	orange1.1t03838	0.0379142
Cs1g09250	orange1.1t03838	0.18317
Cs1g09290	orange1.1t03838	0.166644
Cs1g09360	orange1.1t03838	0.0790758
Cs1g09400	orange1.1t03838	0.0971439
Cs1g09450	orange1.1t03838	0.0513676
Cs1g09540	orange1.1t03838	0.0557022
Cs1g09550	orange1.1t03838	0.197696
Cs1g09660	orange1.1t03838	0.0598896
Cs1g09890	orange1.1t03838	0.0761618
Cs1g09995	orange1.1t03838	0.0640366
Cs1g10040	orange1.1t03838	0.0935277
Cs1g10050	orange1.1t03838	0.0561445
Cs1g10130	orange1.1t03838	0.215817
Cs1g10425	orange1.1t03838	0.12929
Cs1g10600	orange1.1t03838	0.0583739
Cs1g10630	orange1.1t03838	0.0470694
Cs1g10640	orange1.1t03838	0.161703
Cs1g10660	orange1.1t03838	0.168301
Cs1g10690	orange1.1t03838	0.0378925
Cs1g10700	orange1.1t03838	0.0804432
Cs1g10710	orange1.1t03838	0.10203
Cs1g10950	orange1.1t03838	0.178066
Cs1g11030	orange1.1t03838	0.0302666
Cs1g11060	orange1.1t03838	0.0581943
Cs1g11080	orange1.1t03838	0.0751863
Cs1g11100	orange1.1t03838	0.114671
Cs1g11150	orange1.1t03838	0.0651756
Cs1g11180	orange1.1t03838	0.0545726
Cs1g11210	orange1.1t03838	0.0955896
Cs1g11230	orange1.1t03838	0.218752
Cs1g11260	orange1.1t03838	0.0494789
Cs1g11340	orange1.1t03838	0.123198
Cs1g11410	orange1.1t03838	0.0325827
Cs1g11420	orange1.1t03838	0.0749819
Cs1g11450	orange1.1t03838	0.183941
Cs1g11690	orange1.1t03838	0.0459411
Cs1g11700	orange1.1t03838	0.202666
Cs1g11760	orange1.1t03838	0.0689242
Cs1g12030	orange1.1t03838	0.0650672
Cs1g12140	orange1.1t03838	0.0336686
Cs1g12150	orange1.1t03838	0.0795118
Cs1g12260	orange1.1t03838	0.060483
Cs1g12290	orange1.1t03838	0.0627822
Cs1g12330	orange1.1t03838	0.0701955
Cs1g12370	orange1.1t03838	0.193791
Cs1g12380	orange1.1t03838	0.218823
Cs1g12440	orange1.1t03838	0.105028
Cs1g12530	orange1.1t03838	0.0607573
Cs1g12560	orange1.1t03838	0.201132
Cs1g12570	orange1.1t03838	0.183914
Cs1g12650	orange1.1t03838	0.0953391
Cs1g12700	orange1.1t03838	0.0883137
Cs1g12800	orange1.1t03838	0.0991935
Cs1g12840	orange1.1t03838	0.117054
Cs1g12860	orange1.1t03838	0.0595389
Cs1g12880	orange1.1t03838	0.093113
Cs1g12890	orange1.1t03838	0.116852
Cs1g12950	orange1.1t03838	0.0320878
Cs1g12975	orange1.1t03838	0.0898137
Cs1g13010	orange1.1t03838	0.0202854
Cs1g13033	orange1.1t03838	0.0918439
Cs1g13120	orange1.1t03838	0.13987
Cs1g13190	orange1.1t03838	0.238462
Cs1g13330	orange1.1t03838	0.141628
Cs1g13440	orange1.1t03838	0.215323
Cs1g13580	orange1.1t03838	0.0945875
Cs1g13600	orange1.1t03838	0.0362657
Cs1g13660	orange1.1t03838	0.183325
Cs1g13860	orange1.1t03838	0.0364841
Cs1g14000	orange1.1t03838	0.168996
Cs1g14130	orange1.1t03838	0.154071
Cs1g14270	orange1.1t03838	0.0994817
Cs1g14310	orange1.1t03838	0.083277
Cs1g14320	orange1.1t03838	0.236385
Cs1g14330	orange1.1t03838	0.168513
Cs1g14340	orange1.1t03838	0.0710924
Cs1g14350	orange1.1t03838	0.0322496
Cs1g14370	orange1.1t03838	0.0743968
Cs1g14390	orange1.1t03838	0.0487278
Cs1g14480	orange1.1t03838	0.198772
Cs1g14510	orange1.1t03838	0.0925961
Cs1g14520	orange1.1t03838	0.0313994
Cs1g14550	orange1.1t03838	0.0583612
Cs1g14600	orange1.1t03838	0.0458549
Cs1g14630	orange1.1t03838	0.226223
Cs1g01010	Cs7g22880	0.0269026
Cs1g01160	Cs7g22880	0.117859
Cs1g01165	Cs7g22880	0.109976
Cs1g01560	Cs7g22880	0.145248
Cs1g01580	Cs7g22880	0.109419
Cs1g01760	Cs7g22880	0.00599038
Cs1g01790	Cs7g22880	0.0167921
Cs1g01860	Cs7g22880	0.110927
Cs1g01890	Cs7g22880	0.0609717
Cs1g01940	Cs7g22880	0.064573
Cs1g01960	Cs7g22880	0.158023
Cs1g01970	Cs7g22880	0.060632
Cs1g01980	Cs7g22880	0.019983
Cs1g02050	Cs7g22880	0.0991773
Cs1g02195	Cs7g22880	0.0946633
Cs1g02200	Cs7g22880	0.0574559
Cs1g02320	Cs7g22880	0.187951
Cs1g02330	Cs7g22880	0.100273
Cs1g02340	Cs7g22880	0.0830384
Cs1g02430	Cs7g22880	0.0671751
Cs1g02560	Cs7g22880	0.031025
Cs1g02580	Cs7g22880	0.0594383
Cs1g02590	Cs7g22880	0.111639
Cs1g02600	Cs7g22880	0.119539
Cs1g02610	Cs7g22880	0.113015
Cs1g02650	Cs7g22880	0.0629506
Cs1g02710	Cs7g22880	0.0546167
Cs1g02720	Cs7g22880	0.0379798
Cs1g02830	Cs7g22880	0.0328421
Cs1g02840	Cs7g22880	0.0451843
Cs1g02910	Cs7g22880	0.0867594
Cs1g02920	Cs7g22880	0.0116627
Cs1g02960	Cs7g22880	0.0934571
Cs1g02970	Cs7g22880	0.00929286
Cs1g03000	Cs7g22880	0.0299493
Cs1g03040	Cs7g22880	0.0658816
Cs1g03080	Cs7g22880	0.0774453
Cs1g03110	Cs7g22880	0.119049
Cs1g03140	Cs7g22880	0.135868
Cs1g03180	Cs7g22880	0.0155921
Cs1g03220	Cs7g22880	0.179103
Cs1g03230	Cs7g22880	0.0157361
Cs1g03300	Cs7g22880	0.0345616
Cs1g03320	Cs7g22880	0.136355
Cs1g03430	Cs7g22880	0.0893804
Cs1g03450	Cs7g22880	0.0419208
Cs1g03460	Cs7g22880	0.178499
Cs1g03490	Cs7g22880	0.0405212
Cs1g03500	Cs7g22880	0.0647981
Cs1g03530	Cs7g22880	0.0137811
Cs1g03590	Cs7g22880	0.122425
Cs1g03610	Cs7g22880	0.0139818
Cs1g03620	Cs7g22880	0.109716
Cs1g04070	Cs7g22880	0.128935
Cs1g04115	Cs7g22880	0.117841
Cs1g04120	Cs7g22880	0.0359663
Cs1g04235	Cs7g22880	0.0626573
Cs1g04390	Cs7g22880	0.0144189
Cs1g04560	Cs7g22880	0.122313
Cs1g04610	Cs7g22880	0.120951
Cs1g04690	Cs7g22880	0.0671791
Cs1g04820	Cs7g22880	0.106006
Cs1g04860	Cs7g22880	0.114808
Cs1g05000	Cs7g22880	0.115752
Cs1g05120	Cs7g22880	0.070262
Cs1g05210	Cs7g22880	0.124382
Cs1g05410	Cs7g22880	0.014893
Cs1g05450	Cs7g22880	0.034797
Cs1g05480	Cs7g22880	0.0823119
Cs1g05490	Cs7g22880	0.180133
Cs1g05590	Cs7g22880	0.109744
Cs1g05680	Cs7g22880	0.036496
Cs1g05700	Cs7g22880	0.107415
Cs1g05770	Cs7g22880	0.0217937
Cs1g05780	Cs7g22880	0.122619
Cs1g05830	Cs7g22880	0.089334
Cs1g05900	Cs7g22880	0.0292921
Cs1g06050	Cs7g22880	0.0629884
Cs1g06080	Cs7g22880	0.109707
Cs1g06130	Cs7g22880	0.127237
Cs1g06240	Cs7g22880	0.158344
Cs1g06380	Cs7g22880	0.10294
Cs1g06420	Cs7g22880	0.131394
Cs1g06450	Cs7g22880	0.0214149
Cs1g06530	Cs7g22880	0.120609
Cs1g06660	Cs7g22880	0.0168322
Cs1g06670	Cs7g22880	0.0863112
Cs1g06700	Cs7g22880	0.0557252
Cs1g06750	Cs7g22880	0.113689
Cs1g06860	Cs7g22880	0.134466
Cs1g06870	Cs7g22880	0.126951
Cs1g06910	Cs7g22880	0.0187202
Cs1g06920	Cs7g22880	0.0345797
Cs1g07000	Cs7g22880	0.170174
Cs1g07040	Cs7g22880	0.150728
Cs1g07070	Cs7g22880	0.0410146
Cs1g07080	Cs7g22880	0.0715597
Cs1g07245	Cs7g22880	0.133857
Cs1g07290	Cs7g22880	0.0245194
Cs1g07310	Cs7g22880	0.0859502
Cs1g07320	Cs7g22880	0.137865
Cs1g07330	Cs7g22880	0.0660184
Cs1g07360	Cs7g22880	0.0730875
Cs1g07370	Cs7g22880	0.0199126
Cs1g07400	Cs7g22880	0.0835102
Cs1g07460	Cs7g22880	0.0300726
Cs1g07480	Cs7g22880	0.122478
Cs1g07500	Cs7g22880	0.109926
Cs1g07510	Cs7g22880	0.1028
Cs1g07580	Cs7g22880	0.0286431
Cs1g07790	Cs7g22880	0.0013632
Cs1g07930	Cs7g22880	0.142695
Cs1g07980	Cs7g22880	0.020967
Cs1g07990	Cs7g22880	0.0588572
Cs1g08050	Cs7g22880	0.137021
Cs1g08060	Cs7g22880	0.0982481
Cs1g08080	Cs7g22880	0.0902148
Cs1g08180	Cs7g22880	0.11136
Cs1g08210	Cs7g22880	0.0723761
Cs1g08230	Cs7g22880	0.129807
Cs1g08330	Cs7g22880	0.14146
Cs1g08360	Cs7g22880	0.114079
Cs1g08370	Cs7g22880	0.0724229
Cs1g08460	Cs7g22880	0.0616702
Cs1g08490	Cs7g22880	0.123577
Cs1g08500	Cs7g22880	0.135571
Cs1g08540	Cs7g22880	0.0238794
Cs1g08550	Cs7g22880	0.0694551
Cs1g08560	Cs7g22880	0.0451608
Cs1g08600	Cs7g22880	0.0638972
Cs1g08650	Cs7g22880	0.0583308
Cs1g08900	Cs7g22880	0.110467
Cs1g08940	Cs7g22880	0.0670982
Cs1g08990	Cs7g22880	0.0342472
Cs1g09080	Cs7g22880	0.0622906
Cs1g09110	Cs7g22880	0.0706895
Cs1g09230	Cs7g22880	0.122542
Cs1g09250	Cs7g22880	0.0771807
Cs1g09290	Cs7g22880	0.0550102
Cs1g09360	Cs7g22880	0.103861
Cs1g09400	Cs7g22880	0.129679
Cs1g09450	Cs7g22880	0.066657
Cs1g09540	Cs7g22880	0.102198
Cs1g09550	Cs7g22880	0.0965183
Cs1g09660	Cs7g22880	0.12216
Cs1g09890	Cs7g22880	0.0332825
Cs1g09995	Cs7g22880	0.0185914
Cs1g10040	Cs7g22880	0.0810592
Cs1g10050	Cs7g22880	0.0236106
Cs1g10130	Cs7g22880	0.123488
Cs1g10425	Cs7g22880	0.0869717
Cs1g10600	Cs7g22880	0.0804886
Cs1g10630	Cs7g22880	0.0432746
Cs1g10640	Cs7g22880	0.161195
Cs1g10660	Cs7g22880	0.173649
Cs1g10690	Cs7g22880	0.0359928
Cs1g10700	Cs7g22880	0.054259
Cs1g10710	Cs7g22880	0.0294633
Cs1g10950	Cs7g22880	0.106385
Cs1g11030	Cs7g22880	0.127668
Cs1g11060	Cs7g22880	0.0691531
Cs1g11080	Cs7g22880	0.0515805
Cs1g11100	Cs7g22880	0.0257835
Cs1g11150	Cs7g22880	0.192765
Cs1g11180	Cs7g22880	0.0798102
Cs1g11210	Cs7g22880	0.081166
Cs1g11230	Cs7g22880	0.154163
Cs1g11260	Cs7g22880	0.0247813
Cs1g11340	Cs7g22880	0.0768909
Cs1g11410	Cs7g22880	0.0810614
Cs1g11420	Cs7g22880	0.0111404
Cs1g11450	Cs7g22880	0.131665
Cs1g11690	Cs7g22880	0.0623234
Cs1g11700	Cs7g22880	0.12327
Cs1g11760	Cs7g22880	0.0374556
Cs1g12030	Cs7g22880	0.122816
Cs1g12140	Cs7g22880	0.0259933
Cs1g12150	Cs7g22880	0.0720677
Cs1g12260	Cs7g22880	0.100916
Cs1g12290	Cs7g22880	0.0159825
Cs1g12330	Cs7g22880	0.0679913
Cs1g12370	Cs7g22880	0.167084
Cs1g12380	Cs7g22880	0.0995912
Cs1g12440	Cs7g22880	0.0867843
Cs1g12530	Cs7g22880	0.0346287
Cs1g12560	Cs7g22880	0.0743406
Cs1g12570	Cs7g22880	0.0679439
Cs1g12650	Cs7g22880	0.102572
Cs1g12700	Cs7g22880	0.0243253
Cs1g12800	Cs7g22880	0.0768164
Cs1g12840	Cs7g22880	0.129883
Cs1g12860	Cs7g22880	0.0335122
Cs1g12880	Cs7g22880	0.0433257
Cs1g12890	Cs7g22880	0.133963
Cs1g12950	Cs7g22880	0.020327
Cs1g12975	Cs7g22880	0.0297109
Cs1g13010	Cs7g22880	0.038699
Cs1g13033	Cs7g22880	0.0882899
Cs1g13120	Cs7g22880	0.0755586
Cs1g13190	Cs7g22880	0.104501
Cs1g13330	Cs7g22880	0.0669914
Cs1g13440	Cs7g22880	0.0819216
Cs1g13580	Cs7g22880	0.119493
Cs1g13600	Cs7g22880	0.107506
Cs1g13660	Cs7g22880	0.0610569
Cs1g13860	Cs7g22880	0.035263
Cs1g14000	Cs7g22880	0.0872021
Cs1g14130	Cs7g22880	0.206794
Cs1g14270	Cs7g22880	0.0219121
Cs1g14310	Cs7g22880	0.0227682
Cs1g14320	Cs7g22880	0.116077
Cs1g14330	Cs7g22880	0.132969
Cs1g14340	Cs7g22880	0.067163
Cs1g14350	Cs7g22880	0.0437424
Cs1g14370	Cs7g22880	0.0499797
Cs1g14390	Cs7g22880	0.137373
Cs1g14480	Cs7g22880	0.118383
Cs1g14510	Cs7g22880	0.105061
Cs1g14520	Cs7g22880	0.0357834
Cs1g14550	Cs7g22880	0.0160537
Cs1g14600	Cs7g22880	0.00747262
Cs1g14630	Cs7g22880	0.0915552
Cs1g01010	Cs9g04470	0.246661
[truncated: 887 more rows]
